# Supplementary material for: Associations between ICT-related digital teaching demands and job burnout among university physical education teachers in China: the intervening roles of technostress and occupational stress
Source: Front Psychol. 2026 Jul 6;17:1842215. doi: 10.3389/fpsyg.2026.1842215 (PMC13381245; doi:10.3389/fpsyg.2026.1842215)
Supplement: Supplementary file 1 [file Table_1.xlsx]

## Sheet: Original data
ID	X1	X2	X3	X4	X5	X6	X数字化工作需求	Y1_1	Y1_2	Y1_3	Y1_4	Y1_5	Y1	Y2_1	Y2_2	Y2_3	Y2_4	Y2_5	Y2_6	Y2	Y3_1	Y3_2	Y3_3	Y3_4	Y3_5	Y3_6	Y3	Y工作倦怠	M1_1_1	M1_1_2	M1_1_3	M1_1_4	M1_1_5	M1_1_6	M1_1_7	M1_1_8	M1_1_9	M1_1	M1_2_1	M1_2_2	M1_2_3	M1_2_4	M1_2_5	M1_2	M1_3_1	M1_3_2	M1_3_3	M1_3_4	M1_3_5
1	1	3	1	3	2	3	2.16667	3	1	3	3	3	2.6	2	1	1	1	2	2	1.5	1	3	2	1	1	2	1.66667	1.92222	2	2	2	3	2	2	3	1	2	2.11111	5	4	4	3	3	3.8	2	3	1	1	2
2	4	5	2	3	5	1	3.33333	3	3	3	2	3	2.8	2	2	2	3	2	2	2.16667	3	4	5	4	5	4	4.16667	3.04444	2	1	2	2	3	1	2	2	2	1.88889	4	3	4	3	4	3.6	5	3	3	3	3
3	1	2	1	1	2	1	1.33333	2	2	2	1	1	1.6	2	1	1	2	1	1	1.33333	1	2	2	1	3	1	1.66667	1.53333	1	2	2	2	2	1	1	1	2	1.55556	2	1	2	1	2	1.6	2	1	1	3	2
4	1	2	1	1	1	1	1.16667	2	1	1	1	2	1.4	1	2	1	1	1	1	1.16667	1	1	3	2	1	4	2	1.52222	1	1	1	1	1	2	1	1	1	1.11111	2	1	2	1	1	1.4	3	2	2	2	3
5	5	3	4	3	2	3	3.33333	4	3	3	3	3	3.2	2	2	3	3	3	2	2.5	3	3	4	4	3	2	3.16667	2.95556	2	2	2	2	2	2	4	2	2	2.22222	3	2	3	3	3	2.8	2	3	3	1	2
6	2	3	3	3	3	5	3.16667	3	2	3	4	3	3	3	3	2	3	3	2	2.66667	3	2	4	1	1	3	2.33333	2.66667	4	3	5	3	2	3	3	2	2	3	4	4	3	5	4	4	1	2	1	3	2
7	4	3	5	5	5	4	4.33333	4	3	2	3	2	2.8	2	3	2	2	3	1	2.16667	2	3	2	3	4	3	2.83333	2.6	5	4	4	5	4	5	4	4	5	4.44444	3	5	4	4	5	4.2	3	3	3	3	3
8	1	3	2	1	1	1	1.5	3	5	3	3	3	3.4	1	1	2	1	2	2	1.5	1	2	1	2	1	3	1.66667	2.18889	4	5	2	4	1	3	5	2	2	3.11111	3	4	3	2	2	2.8	1	2	2	2	2
9	1	3	3	3	2	2	2.33333	1	1	2	1	2	1.4	2	2	1	2	2	3	2	1	3	2	2	3	3	2.33333	1.91111	2	1	1	1	1	1	2	2	2	1.44444	2	1	2	1	1	1.4	2	3	2	2	2
10	4	3	4	3	5	4	3.83333	2	2	2	3	2	2.2	2	3	2	3	2	2	2.33333	3	4	4	5	4	4	4	2.84444	4	4	5	4	4	3	3	4	4	3.88889	4	5	3	5	5	4.4	3	3	4	4	2
11	1	2	1	3	2	2	1.83333	1	2	2	1	2	1.6	2	1	2	2	1	1	1.5	1	3	2	1	2	2	1.83333	1.64444	2	4	3	2	2	1	3	2	2	2.33333	1	1	1	2	2	1.4	2	2	3	1	3
12	3	5	3	3	3	4	3.5	3	2	3	2	1	2.2	3	4	5	5	3	5	4.16667	3	2	2	3	1	4	2.5	2.95556	4	2	3	3	2	4	4	3	3	3.11111	5	2	4	5	2	3.6	3	5	3	5	5
13	3	3	3	1	2	2	2.33333	2	3	1	1	2	1.8	2	3	2	2	2	2	2.16667	1	1	3	1	1	2	1.5	1.82222	2	3	2	3	3	3	2	2	3	2.55556	2	2	1	1	4	2	3	1	1	1	1
14	2	3	5	4	5	2	3.5	2	3	3	4	3	3	5	5	5	3	4	3	4.16667	4	2	5	4	3	5	3.83333	3.66667	4	4	4	5	3	3	4	5	4	4	2	3	2	3	4	2.8	3	1	3	2	2
15	5	3	3	3	2	2	3	2	1	3	1	1	1.6	1	1	2	2	2	2	1.66667	1	2	2	1	1	2	1.5	1.58889	2	2	3	4	3	2	3	2	2	2.55556	4	4	3	2	3	3.2	5	1	3	3	2
16	1	2	2	1	1	1	1.33333	3	3	2	2	4	2.8	2	3	1	1	1	1	1.5	3	4	5	4	5	5	4.33333	2.87778	2	3	4	3	4	2	3	4	4	3.22222	4	2	2	2	2	2.4	2	2	3	1	3
17	4	3	3	3	3	4	3.33333	3	3	3	3	3	3	5	5	5	3	3	3	4	4	4	5	4	5	4	4.33333	3.77778	5	3	4	5	5	3	2	4	4	3.88889	4	3	2	2	2	2.6	2	3	2	2	1
18	4	5	3	3	5	4	4	2	4	3	5	3	3.4	2	3	3	3	3	2	2.66667	3	4	4	3	3	5	3.66667	3.24444	2	2	3	4	2	3	3	2	4	2.77778	5	4	3	3	4	3.8	2	3	2	1	2
19	3	3	3	2	3	2	2.66667	2	2	2	1	2	1.8	2	3	1	3	3	2	2.33333	1	1	1	1	2	2	1.33333	1.82222	3	2	4	3	3	1	1	2	4	2.55556	2	1	2	2	2	1.8	1	2	1	1	1
20	1	2	2	1	2	1	1.5	1	1	1	1	1	1	2	1	2	1	2	1	1.5	1	1	1	2	2	2	1.5	1.33333	1	1	1	1	1	2	2	3	1	1.44444	2	1	2	1	1	1.4	2	2	2	1	1
21	3	5	3	4	3	3	3.5	2	4	3	5	3	3.4	5	3	3	4	3	4	3.66667	3	4	5	3	5	2	3.66667	3.57778	3	3	3	3	1	3	1	2	3	2.44444	3	3	4	3	3	3.2	3	3	3	3	3
22	4	3	3	3	3	3	3.16667	5	4	4	3	3	3.8	5	4	3	3	3	5	3.83333	3	3	3	3	3	4	3.16667	3.6	5	5	3	5	3	4	3	5	3	4	2	3	3	3	3	2.8	5	3	3	3	4
23	4	3	3	3	2	3	3	3	2	2	3	2	2.4	2	1	4	1	2	2	2	3	3	3	4	5	4	3.66667	2.68889	3	5	5	4	3	4	4	4	5	4.11111	3	2	1	1	2	1.8	3	3	5	3	5
24	3	3	2	3	3	2	2.66667	2	5	3	3	3	3.2	5	5	4	2	3	4	3.83333	1	3	4	4	2	2	2.66667	3.23333	2	1	3	3	2	2	2	2	1	2	5	5	3	3	2	3.6	2	3	3	3	3
25	1	2	2	1	1	1	1.33333	2	2	1	2	2	1.8	3	1	1	2	1	1	1.5	3	2	4	3	2	2	2.66667	1.98889	2	1	2	2	1	3	1	1	3	1.77778	2	1	1	1	1	1.2	2	2	2	2	2
26	3	3	2	2	3	3	2.66667	3	3	3	5	2	3.2	2	3	2	2	2	3	2.33333	3	4	3	5	4	5	4	3.17778	2	1	2	1	3	3	2	2	1	1.88889	3	2	2	2	2	2.2	2	1	1	2	1
27	1	1	1	1	1	2	1.16667	3	3	2	1	2	2.2	3	4	2	3	3	4	3.16667	4	1	2	3	1	3	2.33333	2.56667	1	2	2	2	1	2	2	2	2	1.77778	4	3	3	3	4	3.4	1	2	2	1	2
28	2	3	3	3	3	2	2.66667	3	1	3	2	4	2.6	5	2	3	3	3	4	3.33333	5	2	4	3	5	5	4	3.31111	2	2	1	3	3	2	3	2	3	2.33333	3	3	2	3	3	2.8	5	3	5	3	3
29	1	2	1	1	2	2	1.5	2	1	1	1	1	1.2	2	2	1	3	2	2	2	1	1	2	1	1	2	1.33333	1.51111	1	1	1	1	2	1	1	1	1	1.11111	2	1	2	2	1	1.6	1	1	2	1	1
30	1	2	2	2	1	1	1.5	1	1	1	1	1	1	3	2	2	3	3	2	2.5	1	2	1	2	1	2	1.5	1.66667	1	1	1	1	1	2	1	1	1	1.11111	2	1	1	1	1	1.2	1	1	1	2	3
31	4	3	3	3	2	2	2.83333	3	3	3	2	3	2.8	2	1	1	3	2	3	2	1	1	2	1	2	1	1.33333	2.04444	5	4	4	4	2	4	3	3	5	3.77778	4	5	4	3	2	3.6	4	3	3	3	4
32	4	5	3	5	3	3	3.83333	2	3	3	3	2	2.6	2	4	3	3	3	3	3	1	2	2	2	2	2	1.83333	2.47778	3	4	2	5	4	5	3	4	4	3.77778	5	4	3	3	4	3.8	4	5	5	4	4
33	1	1	1	1	1	1	1	1	1	1	2	1	1.2	1	1	3	2	2	2	1.83333	2	2	2	1	1	2	1.66667	1.56667	1	2	1	1	1	1	1	1	2	1.22222	1	2	2	3	1	1.8	2	3	2	3	3
34	2	3	3	3	3	3	2.83333	2	3	3	3	3	2.8	2	1	2	2	1	2	1.66667	3	3	4	4	3	4	3.5	2.65556	3	2	3	1	2	2	3	2	2	2.22222	2	2	3	4	4	3	4	1	2	3	3
35	1	2	1	2	1	1	1.33333	5	3	3	2	4	3.4	2	2	1	1	1	2	1.5	2	4	2	2	2	3	2.5	2.46667	3	2	3	2	2	1	2	3	3	2.33333	2	1	1	1	1	1.2	1	1	2	1	1
36	4	4	3	3	3	3	3.33333	3	3	3	2	3	2.8	2	1	4	3	2	4	2.66667	5	4	5	5	4	5	4.66667	3.37778	3	3	4	3	3	2	4	4	2	3.11111	4	2	3	4	3	3.2	3	4	4	5	3
37	5	5	4	4	5	3	4.33333	2	3	3	3	3	2.8	3	2	2	2	2	3	2.33333	3	2	3	5	4	4	3.5	2.87778	5	5	5	5	4	5	4	4	3	4.44444	4	5	3	3	2	3.4	5	5	4	5	3
38	4	3	4	3	5	4	3.83333	3	3	5	3	2	3.2	5	2	5	4	3	2	3.5	2	3	4	5	4	3	3.5	3.4	3	4	4	3	4	4	3	3	4	3.55556	2	2	3	5	2	2.8	3	4	2	4	3
39	2	4	2	3	3	3	2.83333	1	2	1	1	2	1.4	2	2	2	3	2	1	2	3	2	3	2	1	3	2.33333	1.91111	4	4	5	4	3	3	4	3	4	3.77778	1	3	3	3	2	2.4	1	1	1	2	1
40	5	3	4	5	4	3	4	3	5	3	4	5	4	2	2	3	4	3	4	3	3	4	5	4	4	5	4.16667	3.72222	3	2	4	2	3	2	3	3	2	2.66667	3	2	2	3	2	2.4	4	3	2	2	4
41	5	3	4	3	3	3	3.5	3	4	5	3	5	4	2	2	2	3	3	3	2.5	3	4	4	2	4	5	3.66667	3.38889	3	3	2	4	3	3	5	3	3	3.22222	5	4	4	2	3	3.6	4	3	2	3	2
42	3	1	2	3	2	2	2.16667	1	2	1	1	1	1.2	2	1	2	3	2	1	1.83333	2	2	3	1	2	2	2	1.67778	1	1	2	1	1	1	2	1	1	1.22222	3	2	3	3	4	3	2	3	2	2	2
43	2	3	3	2	2	2	2.33333	2	2	2	2	1	1.8	2	1	1	2	2	2	1.66667	1	2	2	1	1	2	1.5	1.65556	1	1	1	1	2	2	1	1	1	1.22222	2	3	3	2	2	2.4	2	1	3	2	2
44	1	1	1	1	1	2	1.16667	1	1	2	1	1	1.2	2	1	2	2	2	2	1.83333	1	1	2	1	1	1	1.16667	1.4	1	1	2	1	1	1	1	1	3	1.33333	1	1	1	1	1	1	2	2	2	1	2
45	1	2	1	2	1	1	1.33333	2	1	1	1	1	1.2	3	2	4	2	2	3	2.66667	1	4	3	2	2	4	2.66667	2.17778	2	2	2	1	2	2	1	2	1	1.66667	2	2	2	2	4	2.4	1	2	1	1	1
46	3	2	1	1	1	1	1.5	3	2	2	3	1	2.2	2	1	2	2	2	2	1.83333	4	2	4	3	4	5	3.66667	2.56667	1	2	2	3	2	1	2	2	3	2	3	3	2	2	3	2.6	5	3	2	5	3
47	3	3	4	3	3	4	3.33333	2	2	2	2	2	2	5	5	3	3	3	3	3.66667	3	2	4	2	2	4	2.83333	2.83333	1	2	1	2	1	1	2	1	2	1.44444	3	5	2	2	3	3	2	3	2	2	2
48	3	4	4	2	3	3	3.16667	1	2	2	2	1	1.6	1	1	1	1	1	1	1	1	1	2	1	2	2	1.5	1.36667	3	4	3	4	2	5	3	2	2	3.11111	4	3	3	2	3	3	3	2	2	2	3
49	3	3	3	3	3	2	2.83333	3	2	4	2	5	3.2	5	5	3	5	3	3	4	1	2	4	2	2	2	2.16667	3.12222	3	3	4	3	3	5	2	3	4	3.33333	3	3	2	3	3	2.8	4	4	3	3	3
50	1	1	1	1	1	2	1.16667	1	2	1	2	1	1.4	2	1	1	1	1	2	1.33333	3	3	2	4	3	3	3	1.91111	1	1	2	1	1	1	1	1	2	1.22222	3	2	1	1	1	1.6	1	1	2	1	1
51	3	5	4	5	3	4	4	4	5	3	3	3	3.6	3	4	3	5	3	5	3.83333	3	3	4	5	3	4	3.66667	3.7	4	4	4	4	5	4	2	4	3	3.77778	4	3	4	5	4	4	4	2	3	3	3
52	3	4	3	2	3	3	3	2	2	1	1	3	1.8	2	2	5	2	2	2	2.5	3	2	3	3	1	3	2.5	2.26667	2	2	2	2	2	2	2	2	2	2	2	1	1	3	2	1.8	2	1	1	1	1
53	3	3	5	3	4	3	3.5	3	2	3	2	3	2.6	4	3	5	3	3	3	3.5	2	3	2	1	3	3	2.33333	2.81111	3	5	5	4	4	5	5	3	4	4.22222	2	2	2	1	2	1.8	3	3	3	2	3
54	1	2	2	4	1	2	2	1	1	1	1	1	1	2	1	2	2	1	2	1.66667	1	2	1	2	3	1	1.66667	1.44444	1	2	2	4	2	2	3	2	1	2.11111	2	3	2	3	2	2.4	2	1	2	1	1
55	5	3	3	3	2	3	3.16667	3	3	2	1	3	2.4	3	1	2	2	1	2	1.83333	1	1	4	3	2	1	2	2.07778	3	4	3	3	2	3	3	3	3	3	1	1	1	1	1	1	2	3	3	2	2
56	1	2	2	1	1	2	1.5	3	2	3	2	4	2.8	3	5	3	3	3	2	3.16667	1	4	3	2	1	3	2.33333	2.76667	2	2	2	3	3	2	1	2	1	2	1	1	1	1	1	1	2	1	1	1	1
57	2	2	3	3	1	2	2.16667	5	4	3	3	5	4	5	3	5	4	3	3	3.83333	4	2	4	3	3	4	3.33333	3.72222	5	5	5	4	3	3	4	4	3	4	3	3	5	3	3	3.4	3	3	3	3	3
58	1	4	3	3	2	3	2.66667	1	1	1	1	1	1	2	1	2	3	2	3	2.16667	2	2	3	2	2	2	2.16667	1.77778	4	3	4	2	4	3	4	3	2	3.22222	3	2	3	3	3	2.8	5	5	4	3	4
59	2	1	2	2	2	1	1.66667	1	3	1	1	1	1.4	2	1	4	2	2	1	2	1	2	1	1	1	3	1.5	1.63333	2	2	3	2	2	2	2	1	2	2	1	1	2	2	2	1.6	1	1	1	2	2
60	3	3	3	2	3	3	2.83333	2	3	1	2	1	1.8	2	1	1	1	2	1	1.33333	2	2	4	3	4	2	2.83333	1.98889	5	4	4	4	3	5	4	3	5	4.11111	4	5	3	3	2	3.4	4	4	3	5	5
61	1	1	1	2	1	2	1.33333	2	1	2	1	1	1.4	1	1	1	2	2	1	1.33333	1	2	1	1	2	3	1.66667	1.46667	1	1	2	2	1	2	1	2	1	1.44444	1	2	1	1	1	1.2	2	2	1	1	2
62	3	3	3	3	2	3	2.83333	2	1	1	2	1	1.4	2	1	2	1	1	1	1.33333	1	2	1	1	1	1	1.16667	1.3	1	2	1	2	3	3	3	1	1	1.88889	3	2	2	2	2	2.2	1	1	1	2	1
63	4	3	3	3	4	5	3.66667	3	3	3	3	4	3.2	3	3	5	3	2	2	3	3	2	4	4	3	4	3.33333	3.17778	1	1	2	1	1	2	2	1	1	1.33333	4	3	2	2	3	2.8	1	2	1	2	1
64	1	1	1	2	1	1	1.16667	3	2	2	2	2	2.2	4	5	5	3	2	3	3.66667	1	2	3	3	2	3	2.33333	2.73333	3	3	3	3	3	3	3	3	5	3.22222	3	3	2	3	3	2.8	1	3	2	2	2
65	1	3	3	2	3	3	2.5	3	3	3	3	3	3	2	1	2	1	3	1	1.66667	3	4	4	1	2	3	2.83333	2.5	2	3	2	2	3	2	3	3	1	2.33333	2	3	3	2	2	2.4	2	3	3	3	2
66	1	1	1	1	1	2	1.16667	3	3	3	3	5	3.4	5	4	5	5	5	4	4.66667	3	3	5	4	4	4	3.83333	3.96667	3	5	4	3	4	3	4	2	3	3.44444	3	3	2	2	2	2.4	2	3	3	2	1
67	1	1	2	1	2	2	1.5	1	1	1	1	2	1.2	1	1	1	1	1	1	1	1	2	2	1	2	2	1.66667	1.28889	1	2	2	1	1	2	1	2	1	1.44444	2	1	1	2	1	1.4	1	1	1	1	1
68	4	4	5	5	5	5	4.66667	2	2	1	2	2	1.8	4	5	5	5	3	5	4.5	2	2	3	3	1	3	2.33333	2.87778	4	4	4	4	4	5	4	4	4	4.11111	3	3	3	4	5	3.6	2	3	3	2	3
69	1	1	1	1	1	2	1.16667	2	1	1	1	1	1.2	1	1	1	2	1	2	1.33333	1	2	1	1	2	2	1.5	1.34444	2	1	2	2	2	1	2	2	2	1.77778	1	1	1	1	4	1.6	1	2	1	3	1
70	3	5	3	2	4	4	3.5	2	2	2	2	3	2.2	1	1	1	2	1	1	1.16667	1	1	2	1	3	2	1.66667	1.67778	1	2	2	1	1	1	1	1	2	1.33333	2	2	2	2	1	1.8	2	1	3	1	2
71	2	3	3	3	3	2	2.66667	4	3	5	3	5	4	5	1	2	2	3	4	2.83333	1	2	3	2	3	3	2.33333	3.05556	2	2	1	2	2	2	2	2	1	1.77778	3	2	5	3	3	3.2	3	3	2	3	3
72	4	3	3	2	5	2	3.16667	1	1	1	1	2	1.2	5	4	3	5	2	3	3.66667	3	5	4	3	4	5	4	2.95556	2	2	3	3	2	3	2	1	2	2.22222	3	2	3	2	2	2.4	3	3	1	2	3
73	1	2	2	2	2	2	1.83333	1	2	2	2	1	1.6	2	1	1	1	1	1	1.16667	2	2	3	2	3	1	2.16667	1.64444	2	2	2	2	1	1	2	1	2	1.66667	1	2	1	2	1	1.4	2	1	3	1	1
74	2	3	3	2	2	3	2.5	3	3	3	4	5	3.6	5	5	3	5	3	3	4	3	3	4	3	5	4	3.66667	3.75556	3	4	3	3	4	4	3	4	3	3.44444	3	5	3	3	3	3.4	3	3	5	3	3
75	4	5	3	4	3	4	3.83333	4	3	2	5	5	3.8	3	4	3	5	5	5	4.16667	1	2	4	3	3	2	2.5	3.48889	3	2	2	5	3	3	3	4	3	3.11111	5	3	3	5	5	4.2	3	3	3	3	3
76	4	3	3	4	3	3	3.33333	3	3	3	3	5	3.4	4	3	5	4	3	2	3.5	1	2	5	3	2	4	2.83333	3.24444	5	5	4	4	3	4	5	4	4	4.22222	3	3	3	3	4	3.2	4	3	5	4	3
77	4	3	2	3	3	4	3.16667	2	1	2	1	1	1.4	1	1	2	2	2	1	1.5	3	2	2	2	1	5	2.5	1.8	3	2	2	2	3	1	1	1	4	2.11111	3	2	2	2	2	2.2	2	1	1	2	1
78	2	1	2	2	1	2	1.66667	1	2	1	1	1	1.2	3	4	4	3	3	3	3.33333	4	4	5	5	4	4	4.33333	2.95556	2	2	3	3	3	1	3	3	3	2.55556	2	2	3	2	2	2.2	4	3	3	3	2
79	3	3	4	3	3	3	3.16667	3	2	5	2	5	3.4	2	3	4	3	3	3	3	4	5	5	5	4	5	4.66667	3.68889	3	2	3	3	3	4	2	3	2	2.77778	4	2	3	3	5	3.4	3	3	3	3	3
80	3	4	5	2	3	5	3.66667	1	1	2	2	2	1.6	2	1	3	5	4	3	3	3	3	4	2	3	2	2.83333	2.47778	4	4	3	2	3	3	4	3	3	3.22222	2	2	2	2	4	2.4	2	2	2	3	3
81	5	4	5	3	4	3	4	3	2	3	2	3	2.6	4	1	4	3	5	3	3.33333	3	2	2	2	2	2	2.16667	2.7	4	4	5	4	3	5	5	4	4	4.22222	5	5	3	3	4	4	5	4	5	3	3
82	1	1	1	2	1	1	1.16667	2	2	3	1	2	2	1	1	2	1	1	1	1.16667	1	2	4	2	1	2	2	1.72222	3	4	3	2	2	2	3	3	4	2.88889	2	1	2	2	4	2.2	3	5	3	4	4
83	1	3	2	2	2	4	2.33333	5	5	3	4	5	4.4	5	3	3	5	5	4	4.16667	5	4	5	5	5	4	4.66667	4.41111	5	4	5	3	4	4	4	5	5	4.33333	4	3	3	5	3	3.6	5	3	3	3	5
84	1	2	2	1	1	2	1.5	3	4	4	2	3	3.2	2	1	2	3	3	3	2.33333	1	2	4	2	3	2	2.33333	2.62222	1	2	2	1	1	2	2	2	1	1.55556	2	1	2	2	1	1.6	1	1	1	3	1
85	4	3	2	2	2	3	2.66667	3	3	3	3	2	2.8	3	1	1	1	2	1	1.5	1	3	3	3	3	2	2.5	2.26667	2	2	2	3	1	2	2	1	1	1.77778	4	2	3	2	2	2.6	2	2	3	2	2
86	3	2	2	3	3	2	2.5	3	3	3	3	5	3.4	1	1	2	2	2	1	1.5	1	4	2	4	3	4	3	2.63333	4	4	4	4	4	3	4	5	4	4	5	4	3	4	2	3.6	5	3	3	5	3
87	2	1	3	2	3	3	2.33333	3	4	3	3	5	3.6	2	2	2	1	2	2	1.83333	1	2	3	2	2	5	2.5	2.64444	3	3	3	4	3	2	2	4	4	3.11111	3	4	3	2	3	3	3	4	3	3	5
88	2	3	2	1	1	1	1.66667	1	1	1	1	1	1	1	2	1	1	1	2	1.33333	1	2	2	2	1	2	1.66667	1.33333	1	1	1	2	1	2	1	2	1	1.33333	2	1	1	1	1	1.2	1	1	1	2	1
89	1	3	5	2	3	3	2.83333	3	3	3	3	3	3	3	1	5	3	3	4	3.16667	3	2	4	5	3	4	3.5	3.22222	3	5	3	5	3	4	3	4	3	3.66667	2	2	3	2	5	2.8	2	4	3	3	3
90	1	3	4	2	2	2	2.33333	1	1	3	1	1	1.4	3	1	3	5	3	3	3	3	2	2	3	2	1	2.16667	2.18889	4	4	4	3	2	4	2	4	4	3.44444	4	4	4	5	4	4.2	3	3	3	3	3
91	2	2	2	2	2	2	2	1	1	2	1	2	1.4	1	1	1	3	2	2	1.66667	3	4	3	4	4	5	3.83333	2.3	3	2	3	3	3	3	3	3	4	3	1	1	1	1	1	1	3	2	2	2	2
92	2	2	3	2	2	3	2.33333	1	3	3	2	2	2.2	2	1	1	2	2	1	1.5	1	1	2	1	1	2	1.33333	1.67778	2	1	1	3	1	1	1	2	1	1.44444	1	2	2	2	2	1.8	1	2	2	1	3
93	3	4	5	3	5	3	3.83333	3	2	3	3	3	2.8	3	2	4	3	2	4	3	5	4	5	4	4	5	4.5	3.43333	3	2	3	3	5	4	2	4	4	3.33333	2	2	2	2	2	2	3	4	3	3	3
94	4	4	4	5	3	3	3.83333	2	2	2	2	3	2.2	2	2	3	3	2	2	2.33333	1	1	2	2	1	2	1.5	2.01111	2	3	2	4	2	3	3	4	3	2.88889	3	4	4	4	5	4	5	2	2	3	3
95	1	3	1	2	3	3	2.16667	1	1	2	1	2	1.4	1	1	1	1	1	3	1.33333	1	1	3	2	2	2	1.83333	1.52222	1	1	1	1	2	1	2	2	1	1.33333	3	2	2	2	2	2.2	1	1	1	1	1
96	4	3	3	2	3	2	2.83333	2	2	1	2	2	1.8	4	3	2	3	3	4	3.16667	1	2	5	3	3	3	2.83333	2.6	3	3	3	2	3	3	3	4	3	3	3	2	3	2	4	2.8	5	4	5	3	3
97	4	1	2	2	3	3	2.5	2	1	2	1	2	1.6	2	2	1	2	2	2	1.83333	2	3	3	2	1	2	2.16667	1.86667	1	1	1	1	1	1	1	1	2	1.11111	1	1	1	1	1	1	2	2	2	1	1
98	1	1	1	1	2	2	1.33333	1	2	1	1	2	1.4	2	1	2	1	1	1	1.33333	1	1	2	1	1	2	1.33333	1.35556	1	2	2	2	1	1	1	2	1	1.44444	1	1	1	1	1	1	1	1	2	1	2
99	1	1	3	2	2	1	1.66667	2	2	2	3	2	2.2	2	1	1	2	1	2	1.5	1	2	2	1	1	2	1.5	1.73333	2	2	1	3	2	1	3	2	1	1.88889	1	1	2	1	1	1.2	2	2	3	2	3
100	1	3	3	2	1	2	2	3	4	3	3	3	3.2	5	3	5	4	3	3	3.83333	4	4	3	4	5	3	3.83333	3.62222	4	4	2	3	3	4	3	4	2	3.22222	4	3	4	3	4	3.6	3	2	2	3	2
101	1	2	2	2	1	1	1.5	2	2	2	2	3	2.2	1	2	1	2	1	2	1.5	1	2	2	1	2	2	1.66667	1.78889	4	5	4	5	5	4	3	2	4	4	5	5	4	3	3	4	3	3	3	5	5
102	5	5	3	3	2	4	3.66667	3	3	5	4	3	3.6	4	5	4	3	5	3	4	4	4	4	3	3	4	3.66667	3.75556	2	2	2	2	3	2	2	2	1	2	1	2	2	2	1	1.6	3	3	5	5	2
103	2	3	2	2	2	2	2.16667	3	2	1	1	2	1.8	3	2	2	2	4	5	3	1	4	3	3	3	5	3.16667	2.65556	5	5	3	5	3	5	3	5	3	4.11111	2	2	2	3	4	2.6	4	3	3	3	3
104	5	3	3	3	4	3	3.5	3	3	3	3	5	3.4	3	4	5	4	3	4	3.83333	1	2	3	2	2	4	2.33333	3.18889	3	2	2	3	2	3	4	3	2	2.66667	2	2	2	1	2	1.8	1	3	3	3	2
105	1	3	3	2	3	1	2.16667	3	2	1	1	1	1.6	2	2	2	2	2	2	2	3	4	3	3	3	5	3.5	2.36667	4	4	4	4	5	5	3	3	4	4	2	2	3	2	2	2.2	5	3	3	3	5
106	1	3	3	3	2	3	2.5	1	1	1	1	1	1	1	1	1	2	1	1	1.16667	1	2	2	2	2	4	2.16667	1.44444	2	2	2	2	2	1	3	2	2	2	2	2	2	1	1	1.6	2	2	3	3	2
107	1	1	2	3	3	2	2	2	3	3	2	1	2.2	2	1	2	2	1	2	1.66667	1	4	2	2	3	2	2.33333	2.06667	2	1	1	1	2	1	1	2	2	1.44444	3	2	2	2	4	2.6	1	3	3	2	1
108	2	1	1	2	1	1	1.33333	1	1	1	1	1	1	2	1	2	3	2	1	1.83333	3	2	3	1	2	2	2.16667	1.66667	1	2	1	1	2	1	2	2	1	1.44444	2	1	2	2	2	1.8	2	3	3	2	3
109	1	2	3	1	3	1	1.83333	3	5	3	2	3	3.2	5	3	5	3	2	4	3.66667	3	4	5	5	3	5	4.16667	3.67778	5	4	2	2	4	3	2	4	4	3.33333	5	5	4	3	2	3.8	5	4	2	2	3
110	1	1	3	2	1	2	1.66667	2	2	1	2	1	1.6	2	5	2	3	1	1	2.33333	1	2	1	2	3	2	1.83333	1.92222	2	2	2	2	3	2	2	2	1	2	3	2	2	2	2	2.2	2	2	3	2	3
111	1	1	2	1	1	1	1.16667	4	3	3	5	5	4	3	3	3	3	4	4	3.33333	1	4	3	2	4	1	2.5	3.27778	3	4	3	3	4	4	3	4	3	3.44444	3	2	3	2	2	2.4	3	3	3	4	3
112	3	2	3	2	1	3	2.33333	2	2	2	1	1	1.6	1	1	2	2	2	2	1.66667	4	1	4	2	3	4	3	2.08889	1	2	2	1	2	1	1	1	1	1.33333	2	2	2	2	1	1.8	1	2	1	2	1
113	1	1	2	2	2	2	1.66667	2	1	1	2	1	1.4	2	2	2	2	1	2	1.83333	1	3	3	2	2	1	2	1.74444	1	1	1	1	1	1	2	1	1	1.11111	2	2	1	2	1	1.6	2	2	3	2	1
114	4	2	3	3	3	2	2.83333	2	3	1	2	3	2.2	2	1	2	2	2	2	1.83333	1	2	1	1	2	2	1.5	1.84444	2	1	2	2	1	1	2	2	2	1.66667	1	1	1	1	1	1	2	3	4	3	2
115	1	2	1	2	1	2	1.5	1	1	1	1	1	1	3	3	3	3	3	3	3	1	3	1	1	1	1	1.33333	1.77778	2	2	3	1	3	2	2	2	1	2	2	2	2	2	2	2	2	1	2	1	1
116	2	2	2	2	3	3	2.33333	5	3	4	3	5	4	2	4	1	1	2	2	2	3	3	3	4	3	2	3	3	4	5	4	4	3	3	2	2	3	3.33333	2	5	3	3	2	3	2	2	3	1	3
117	1	1	1	1	1	1	1	2	2	4	2	2	2.4	3	5	5	4	3	4	4	1	2	1	1	2	1	1.33333	2.57778	4	4	3	5	3	3	3	4	3	3.55556	3	2	3	3	3	2.8	2	4	2	3	3
118	2	2	3	3	3	2	2.5	3	5	2	4	3	3.4	2	1	2	2	2	3	2	1	2	1	2	2	2	1.66667	2.35556	1	1	2	1	3	1	2	2	1	1.55556	2	2	2	1	2	1.8	2	3	2	2	2
119	2	3	2	3	3	2	2.5	2	1	1	1	2	1.4	1	2	2	2	2	2	1.83333	1	2	2	1	1	2	1.5	1.57778	1	2	4	3	2	4	2	2	2	2.44444	2	2	2	3	2	2.2	2	1	1	2	2
120	1	2	1	2	1	2	1.5	3	3	3	2	2	2.6	2	4	4	5	3	4	3.66667	2	1	2	2	1	2	1.66667	2.64444	2	3	4	4	2	4	3	2	3	3	1	1	1	1	2	1.2	2	1	2	1	2
121	2	2	2	1	1	2	1.66667	3	5	4	2	3	3.4	4	4	3	3	3	4	3.5	2	4	5	5	4	4	4	3.63333	4	5	5	5	4	5	5	3	2	4.22222	3	5	5	5	3	4.2	3	3	5	4	4
122	1	2	1	1	3	2	1.66667	2	1	3	1	1	1.6	1	1	1	2	1	1	1.16667	1	2	2	1	2	1	1.5	1.42222	2	2	1	2	2	1	1	2	2	1.66667	3	1	3	3	1	2.2	1	1	1	1	1
123	2	3	3	2	2	2	2.33333	2	2	3	2	1	2	3	1	2	1	2	2	1.83333	3	2	4	5	2	5	3.5	2.44444	4	3	3	4	2	3	5	2	4	3.33333	2	1	2	2	2	1.8	4	4	2	5	3
124	2	4	3	3	2	3	2.83333	2	2	3	3	3	2.6	2	2	1	3	2	2	2	1	3	1	3	2	2	2	2.2	5	5	3	2	2	5	4	4	4	3.77778	4	3	4	3	5	3.8	4	4	2	3	3
125	1	3	2	1	1	1	1.5	2	1	1	1	3	1.6	1	2	2	1	2	1	1.5	1	1	2	3	1	1	1.5	1.53333	2	2	2	2	3	4	1	3	2	2.33333	1	2	1	2	2	1.6	2	1	2	1	1
126	4	3	3	2	3	3	3	4	3	2	3	3	3	3	3	5	3	4	5	3.83333	3	3	3	4	4	4	3.5	3.44444	3	4	4	2	2	1	3	4	3	2.88889	3	2	2	3	2	2.4	4	5	3	5	3
127	2	5	3	3	5	3	3.5	1	2	2	1	1	1.4	2	1	1	1	1	1	1.16667	2	2	2	2	2	2	2	1.52222	5	5	3	4	3	5	4	4	4	4.11111	2	2	2	1	2	1.8	1	2	2	2	3
128	1	3	2	2	2	2	2	3	2	2	2	2	2.2	4	5	2	3	2	3	3.16667	1	2	2	2	2	3	2	2.45556	1	1	1	2	1	2	1	1	2	1.33333	1	3	2	3	1	2	3	2	1	1	2
129	4	5	3	3	4	3	3.66667	2	3	2	1	1	1.8	1	1	1	2	1	1	1.16667	2	2	2	1	2	1	1.66667	1.54444	3	3	5	4	2	2	3	2	4	3.11111	2	2	2	2	2	2	1	2	1	2	2
130	5	2	3	3	5	3	3.5	2	3	3	3	4	3	3	2	3	2	2	2	2.33333	2	2	5	4	5	3	3.5	2.94444	1	1	3	2	1	1	1	2	2	1.55556	3	1	2	2	2	2	1	2	1	1	2
131	2	2	2	2	2	2	2	1	2	1	1	1	1.2	1	1	2	2	1	1	1.33333	3	2	4	2	2	3	2.66667	1.73333	2	2	1	2	2	1	2	1	1	1.55556	2	2	2	1	2	1.8	3	2	3	4	2
132	3	2	3	1	3	2	2.33333	3	5	4	3	5	4	3	1	2	2	1	5	2.33333	3	3	4	3	3	1	2.83333	3.05556	3	5	4	3	2	4	3	5	4	3.66667	4	5	5	5	4	4.6	3	3	5	4	4
133	5	3	3	2	5	3	3.5	3	3	3	3	3	3	5	3	5	5	5	4	4.5	3	4	4	5	4	5	4.16667	3.88889	2	1	3	2	2	2	3	2	1	2	5	3	3	5	1	3.4	3	2	3	2	4
134	1	3	2	3	2	2	2.16667	1	2	2	1	1	1.4	1	1	1	2	1	1	1.16667	1	4	4	3	2	1	2.5	1.68889	2	1	2	2	2	3	2	2	1	1.88889	2	4	2	4	2	2.8	1	2	2	2	1
135	5	5	4	3	3	3	3.83333	2	4	2	3	3	2.8	5	4	3	5	4	2	3.83333	3	4	3	2	4	5	3.5	3.37778	3	5	4	4	3	2	3	4	2	3.33333	3	5	3	3	5	3.8	3	3	3	3	4
136	1	2	1	2	1	3	1.66667	2	1	1	1	2	1.4	1	2	2	1	2	2	1.66667	1	3	2	1	3	1	1.83333	1.63333	2	2	2	1	1	1	1	1	1	1.33333	2	2	1	1	1	1.4	1	1	1	1	2
137	3	4	5	3	3	3	3.5	2	2	3	2	3	2.4	4	5	3	3	2	3	3.33333	4	3	4	4	4	5	4	3.24444	2	2	2	2	2	2	3	2	2	2.11111	3	3	4	2	5	3.4	5	3	3	3	3
138	2	3	3	3	3	2	2.66667	2	1	1	3	3	2	3	5	3	4	3	4	3.66667	3	3	4	4	5	4	3.83333	3.16667	5	5	5	5	3	3	3	5	5	4.33333	2	2	3	3	4	2.8	3	4	3	3	3
139	2	3	2	4	2	2	2.5	3	3	3	1	3	2.6	3	5	2	3	3	3	3.16667	3	2	4	3	4	4	3.33333	3.03333	2	4	3	3	3	4	2	5	3	3.22222	2	4	3	1	2	2.4	4	2	3	3	3
140	3	3	2	3	3	3	2.83333	2	2	1	3	3	2.2	1	1	1	1	1	2	1.16667	1	2	2	2	1	1	1.5	1.62222	1	2	2	1	2	1	3	2	1	1.66667	1	1	1	2	2	1.4	2	2	2	3	3
141	1	2	1	3	2	3	2	3	2	3	4	5	3.4	4	2	4	3	2	2	2.83333	3	3	5	4	2	5	3.66667	3.3	1	2	3	2	2	2	2	1	3	2	2	3	2	3	2	2.4	2	3	3	3	3
142	2	2	2	2	1	1	1.66667	3	5	4	3	2	3.4	5	2	3	5	3	4	3.66667	2	2	4	3	2	5	3	3.35556	3	4	4	2	4	3	3	2	1	2.88889	2	2	2	1	3	2	2	2	1	2	3
143	1	1	2	2	1	2	1.5	1	2	1	1	1	1.2	1	2	1	1	2	1	1.33333	2	2	2	2	2	2	2	1.51111	2	3	2	1	2	1	2	2	4	2.11111	1	1	3	2	1	1.6	3	3	3	2	1
144	1	2	2	1	2	1	1.5	1	1	2	1	2	1.4	2	1	2	1	1	1	1.33333	1	2	3	1	1	1	1.5	1.41111	4	5	5	4	4	5	2	4	5	4.22222	3	5	3	2	1	2.8	2	3	3	3	3
145	4	4	4	3	4	2	3.5	1	2	1	1	3	1.6	2	1	1	2	1	2	1.5	1	2	2	1	2	1	1.5	1.53333	2	2	2	1	2	2	2	2	2	1.88889	1	1	1	1	1	1	3	2	1	2	2
146	2	2	1	2	2	2	1.83333	3	3	5	2	3	3.2	3	5	2	5	3	4	3.66667	3	3	5	5	4	3	3.83333	3.56667	2	3	3	3	4	5	3	2	2	3	2	2	2	2	2	2	4	2	2	2	2
147	3	5	4	5	4	3	4	2	2	3	2	2	2.2	3	4	3	2	3	3	3	3	2	4	2	3	5	3.16667	2.78889	2	2	2	2	5	1	3	2	3	2.44444	3	3	4	3	4	3.4	5	3	4	3	3
148	1	1	2	2	2	1	1.5	1	2	1	2	3	1.8	3	3	2	3	2	2	2.5	1	2	2	1	1	1	1.33333	1.87778	3	3	3	4	4	3	2	4	4	3.33333	2	5	3	3	3	3.2	2	1	1	3	2
149	1	1	2	3	1	1	1.5	1	2	2	2	2	1.8	1	1	1	2	1	1	1.16667	1	3	4	2	3	2	2.5	1.82222	1	2	1	2	1	1	2	2	2	1.55556	2	2	2	2	2	2	4	3	3	3	3
150	5	3	3	3	1	4	3.16667	5	3	5	3	5	4.2	3	2	5	4	3	3	3.33333	4	4	5	5	5	4	4.5	4.01111	2	2	2	2	3	2	3	2	4	2.44444	3	4	5	4	4	4	3	3	2	3	3
151	1	1	1	2	1	2	1.33333	3	5	4	2	3	3.4	2	5	3	4	4	3	3.5	3	3	3	3	5	4	3.5	3.46667	5	4	3	3	3	4	3	4	2	3.44444	3	3	3	2	2	2.6	3	2	2	3	3
152	1	1	1	1	1	1	1	1	2	1	1	1	1.2	1	1	2	3	1	1	1.5	3	2	2	1	1	4	2.16667	1.62222	3	3	4	3	2	2	4	2	3	2.88889	1	1	1	2	2	1.4	1	1	1	1	1
153	1	1	2	1	1	2	1.33333	2	3	3	3	2	2.6	3	1	1	2	2	2	1.83333	1	2	1	1	1	2	1.33333	1.92222	2	2	2	1	3	1	2	1	1	1.66667	2	1	2	2	2	1.8	1	1	1	1	2
154	1	2	4	4	4	3	3	3	4	3	4	4	3.6	3	2	2	3	2	5	2.83333	3	4	5	1	3	3	3.16667	3.2	4	3	5	5	5	4	4	4	4	4.22222	4	4	3	3	5	3.8	4	5	4	3	3
155	4	3	3	3	4	2	3.16667	4	3	3	3	4	3.4	4	3	3	5	5	5	4.16667	3	4	4	5	4	5	4.16667	3.91111	4	5	3	3	3	5	3	4	3	3.66667	3	3	4	5	4	3.8	2	3	5	3	3
156	4	5	3	3	3	4	3.66667	3	3	3	2	5	3.2	4	1	5	4	5	3	3.66667	3	4	5	4	3	4	3.83333	3.56667	3	5	5	4	4	4	5	3	4	4.11111	4	5	4	3	2	3.6	4	3	5	4	3
157	4	5	5	3	3	3	3.83333	3	4	3	2	4	3.2	4	5	3	3	3	5	3.83333	4	4	4	5	4	4	4.16667	3.73333	4	5	5	5	5	5	4	5	4	4.66667	4	3	4	3	4	3.6	5	4	3	3	4
158	1	1	2	2	1	2	1.5	5	4	5	4	3	4.2	3	1	2	2	2	1	1.83333	4	4	4	5	4	4	4.16667	3.4	3	5	2	2	2	4	3	5	4	3.33333	4	3	4	3	4	3.6	2	1	3	1	2
159	2	5	3	3	2	3	3	3	3	3	2	5	3.2	2	5	4	4	3	4	3.66667	3	2	2	3	2	2	2.33333	3.06667	5	3	2	3	2	3	2	4	2	2.88889	4	4	3	5	3	3.8	4	5	4	5	3
160	1	2	1	2	1	2	1.5	2	2	3	2	2	2.2	2	1	2	2	2	2	1.83333	1	2	1	1	1	1	1.16667	1.73333	2	3	2	2	1	1	3	2	2	2	2	3	3	1	2	2.2	3	5	3	3	3
161	2	2	3	3	2	4	2.66667	3	5	3	3	5	3.8	5	1	5	5	3	4	3.83333	4	3	4	3	2	5	3.5	3.71111	3	4	4	3	3	4	3	4	3	3.44444	3	3	3	3	4	3.2	5	4	3	3	2
162	1	3	2	2	1	2	1.83333	3	5	5	5	4	4.4	3	3	3	3	3	1	2.66667	3	2	4	3	2	2	2.66667	3.24444	3	1	3	2	3	2	2	2	2	2.22222	4	3	3	3	2	3	3	5	4	3	3
163	1	2	1	1	2	2	1.5	2	2	1	2	1	1.6	2	1	1	2	1	2	1.5	1	1	1	2	1	2	1.33333	1.47778	4	2	2	4	3	3	2	3	2	2.77778	2	2	3	3	2	2.4	5	5	2	2	2
164	2	1	3	1	1	1	1.5	2	1	1	2	1	1.4	3	1	4	3	2	3	2.66667	1	3	2	2	2	1	1.83333	1.96667	2	1	2	1	2	1	2	1	2	1.55556	3	2	2	5	3	3	2	1	2	3	1
165	4	5	3	3	3	2	3.33333	3	2	3	3	3	2.8	1	1	2	2	1	1	1.33333	5	5	3	5	4	4	4.33333	2.82222	2	1	2	1	2	1	2	1	1	1.44444	3	2	3	2	2	2.4	4	5	2	3	3
166	2	1	2	1	1	1	1.33333	1	1	1	1	1	1	1	1	1	2	2	1	1.33333	1	2	2	2	1	1	1.5	1.27778	1	1	1	1	1	2	1	1	1	1.11111	1	1	1	2	2	1.4	1	2	1	2	1
167	3	3	3	2	1	3	2.5	1	1	2	1	1	1.2	2	1	2	2	2	2	1.83333	1	1	4	3	1	2	2	1.67778	2	4	3	2	3	3	3	3	2	2.77778	2	1	2	2	2	1.8	2	2	3	2	2
168	1	1	2	3	2	2	1.83333	2	2	2	2	1	1.8	2	3	2	2	1	2	2	1	1	3	4	2	4	2.5	2.1	2	2	1	2	1	2	4	3	3	2.22222	2	3	2	3	2	2.4	2	3	3	3	1
169	2	3	1	2	2	3	2.16667	3	2	2	3	3	2.6	1	1	2	2	1	1	1.33333	1	2	1	1	1	3	1.5	1.81111	2	3	2	3	4	4	2	2	4	2.88889	3	1	2	2	1	1.8	2	3	3	2	2
170	1	1	3	2	2	3	2	3	5	3	3	3	3.4	3	1	2	2	2	3	2.16667	3	2	4	3	2	1	2.5	2.68889	2	3	2	2	3	2	2	1	2	2.11111	3	2	2	1	2	2	5	3	3	3	4
171	1	1	2	1	1	1	1.16667	3	3	2	3	1	2.4	5	3	4	5	3	3	3.83333	1	1	1	1	1	1	1	2.41111	1	1	2	1	1	1	1	1	1	1.11111	2	2	1	1	2	1.6	1	1	1	1	1
172	2	1	2	2	3	2	2	1	2	2	1	2	1.6	2	1	2	1	2	1	1.5	2	2	3	2	2	3	2.33333	1.81111	1	2	2	3	3	3	3	2	3	2.44444	1	1	1	1	1	1	3	2	1	3	2
173	2	2	3	2	2	3	2.33333	2	1	1	1	1	1.2	2	1	2	1	3	1	1.66667	1	2	2	3	2	2	2	1.62222	2	1	2	2	1	1	1	2	3	1.66667	2	1	1	2	1	1.4	4	4	3	3	3
174	3	2	3	2	3	3	2.66667	3	4	3	4	5	3.8	3	2	2	3	1	2	2.16667	3	2	4	3	2	5	3.16667	3.04444	3	3	3	2	1	2	2	3	2	2.33333	3	4	4	2	4	3.4	2	2	3	3	3
175	4	5	3	3	5	3	3.83333	5	2	3	3	3	3.2	5	5	5	3	5	3	4.33333	4	3	4	5	3	4	3.83333	3.78889	5	3	4	4	4	5	4	4	4	4.11111	3	4	4	4	4	3.8	5	5	3	4	5
176	2	3	3	3	2	3	2.66667	2	1	2	1	1	1.4	2	2	1	3	2	1	1.83333	3	1	3	1	3	3	2.33333	1.85556	3	4	5	3	2	4	3	4	3	3.44444	3	3	3	2	2	2.6	2	3	3	3	3
177	1	1	1	1	2	1	1.16667	1	1	1	1	1	1	3	1	2	1	3	3	2.16667	1	2	3	1	1	1	1.5	1.55556	1	1	1	1	2	1	1	1	1	1.11111	1	1	1	1	2	1.2	1	3	1	1	2
178	2	2	2	2	2	1	1.83333	1	1	1	1	1	1	1	2	1	4	2	2	2	1	2	3	1	2	1	1.66667	1.55556	4	3	2	5	4	4	5	3	4	3.77778	3	3	2	3	2	2.6	2	3	3	1	2
179	1	1	2	2	2	2	1.66667	2	2	1	3	2	2	2	3	5	3	1	1	2.5	1	2	3	2	2	2	2	2.16667	1	1	1	1	2	1	1	1	1	1.11111	3	2	2	2	2	2.2	2	1	1	3	1
180	2	1	1	2	1	1	1.33333	1	1	1	1	1	1	3	1	2	2	2	2	2	1	2	2	1	2	2	1.66667	1.55556	2	1	2	2	3	1	2	1	2	1.77778	1	2	1	2	1	1.4	3	3	3	1	2
181	4	3	3	3	5	4	3.66667	3	3	3	5	3	3.4	3	3	5	4	5	3	3.83333	4	2	5	4	3	5	3.83333	3.68889	4	5	4	5	4	4	5	3	4	4.22222	4	2	4	5	3	3.6	3	2	3	3	3
182	3	3	4	3	3	4	3.33333	3	2	4	3	1	2.6	3	3	4	3	3	3	3.16667	4	3	2	3	2	5	3.16667	2.97778	2	3	4	4	5	3	3	2	4	3.33333	3	4	4	4	5	4	4	3	3	5	3
183	2	1	1	1	1	2	1.33333	3	2	3	2	3	2.6	2	2	2	3	2	3	2.33333	1	1	2	1	1	2	1.33333	2.08889	5	4	5	5	3	3	3	4	5	4.11111	2	1	1	2	2	1.6	3	3	5	5	2
184	1	1	2	2	2	1	1.5	2	1	1	1	1	1.2	2	3	2	2	2	1	2	1	1	2	3	2	2	1.83333	1.67778	4	4	5	3	4	5	3	4	4	4	3	3	3	2	3	2.8	3	3	4	3	3
185	4	3	4	4	4	4	3.83333	3	3	3	5	3	3.4	3	3	2	2	2	3	2.5	1	1	5	2	2	1	2	2.63333	3	2	2	3	2	2	1	1	2	2	3	1	2	5	1	2.4	2	2	1	2	3
186	3	2	3	1	2	1	2	1	1	2	1	1	1.2	3	3	2	3	3	2	2.66667	3	2	2	1	2	1	1.83333	1.9	2	1	1	1	2	2	2	2	1	1.55556	2	1	2	3	2	2	1	3	3	3	2
187	2	2	1	2	2	2	1.83333	3	2	3	3	2	2.6	4	3	3	5	3	5	3.83333	1	3	5	2	3	5	3.16667	3.2	4	4	4	3	3	3	4	4	4	3.66667	3	3	3	5	5	3.8	3	3	3	3	3
188	1	3	2	2	2	2	2	1	2	2	2	2	1.8	1	2	1	2	2	2	1.66667	1	1	1	1	1	1	1	1.48889	2	2	2	1	1	2	2	2	1	1.66667	4	3	3	3	5	3.6	1	1	1	1	1
189	3	3	3	3	3	3	3	2	1	2	2	2	1.8	2	5	3	3	3	4	3.33333	1	2	2	1	1	1	1.33333	2.15556	2	4	3	4	4	3	3	2	4	3.22222	2	3	3	3	2	2.6	2	3	2	3	2
190	2	3	2	3	3	1	2.33333	2	3	3	2	2	2.4	5	2	4	3	2	5	3.5	1	2	2	1	2	2	1.66667	2.52222	4	3	4	4	2	5	3	4	4	3.66667	2	2	2	3	2	2.2	5	3	2	2	3
191	2	1	1	2	3	2	1.83333	1	1	2	1	1	1.2	2	1	2	2	2	2	1.83333	2	2	3	1	3	2	2.16667	1.73333	2	3	3	5	3	2	2	2	4	2.88889	5	3	4	4	4	4	3	3	4	4	2
192	1	2	2	2	2	2	1.83333	5	4	4	3	4	4	4	3	3	3	3	4	3.33333	3	4	3	4	4	5	3.83333	3.72222	2	2	3	1	2	3	1	2	2	2	2	1	1	1	1	1.2	3	1	2	2	3
193	2	3	2	3	2	2	2.33333	3	4	3	3	2	3	3	1	2	3	2	2	2.16667	3	4	3	4	4	3	3.5	2.88889	2	2	3	2	3	2	1	1	1	1.88889	3	3	3	2	2	2.6	3	3	5	3	4
194	2	3	2	2	3	2	2.33333	3	2	3	3	2	2.6	2	4	1	3	1	1	2	2	1	2	2	1	2	1.66667	2.08889	1	2	2	2	2	2	1	3	1	1.77778	4	4	3	3	2	3.2	2	2	2	2	3
195	1	1	1	1	1	2	1.16667	3	3	2	1	1	2	2	1	1	2	1	1	1.33333	2	3	5	2	2	3	2.83333	2.05556	4	4	3	2	3	2	2	3	4	3	4	3	3	5	2	3.4	4	5	3	3	3
196	2	3	1	2	2	3	2.16667	1	2	3	1	1	1.6	3	2	1	2	1	1	1.66667	1	2	4	2	2	3	2.33333	1.86667	2	3	3	3	2	3	3	4	3	2.88889	2	2	3	3	3	2.6	2	2	3	3	3
197	4	3	4	3	3	2	3.16667	5	4	2	3	3	3.4	3	5	4	5	5	5	4.5	3	3	4	4	3	4	3.5	3.8	2	4	4	2	2	2	2	2	3	2.55556	2	3	3	3	4	3	4	4	4	3	3
198	1	2	1	1	1	1	1.16667	1	2	1	1	1	1.2	1	1	1	1	2	2	1.33333	1	2	2	1	2	1	1.5	1.34444	1	1	1	1	1	1	2	1	1	1.11111	3	3	2	3	2	2.6	1	2	1	2	1
199	1	3	3	3	3	3	2.66667	2	3	1	2	3	2.2	3	5	3	5	2	3	3.5	4	5	3	5	5	4	4.33333	3.34444	5	5	3	4	3	2	3	5	4	3.77778	3	1	3	2	2	2.2	4	2	2	2	3
200	5	3	3	3	2	3	3.16667	5	3	4	5	4	4.2	4	4	4	5	3	3	3.83333	1	3	3	2	2	1	2	3.34444	3	4	3	2	3	3	3	2	4	3	3	3	4	3	5	3.6	4	3	3	3	4
201	2	1	2	2	2	1	1.66667	1	1	2	2	2	1.6	2	2	2	3	2	2	2.16667	1	2	2	2	1	2	1.66667	1.81111	1	1	1	1	1	1	3	1	2	1.33333	2	2	2	2	3	2.2	2	3	5	2	2
202	1	2	1	1	2	2	1.5	1	1	2	2	1	1.4	5	1	2	2	3	2	2.5	3	4	5	5	5	3	4.16667	2.68889	1	2	2	3	1	2	1	1	3	1.77778	1	1	1	1	1	1	2	2	2	3	3
203	1	2	3	2	3	3	2.33333	2	2	1	1	2	1.6	2	1	1	2	1	1	1.33333	1	2	2	2	1	1	1.5	1.47778	1	1	1	2	1	2	1	1	1	1.22222	2	1	1	1	1	1.2	1	2	3	4	3
204	4	3	4	3	5	3	3.66667	3	3	4	3	2	3	5	2	2	3	4	2	3	1	2	3	2	1	3	2	2.66667	4	4	3	2	4	3	4	2	4	3.33333	3	4	4	3	3	3.4	3	4	2	3	3
205	5	4	3	4	3	4	3.83333	3	3	5	2	4	3.4	3	4	5	5	3	3	3.83333	3	3	5	1	4	4	3.33333	3.52222	5	5	4	4	3	5	4	4	5	4.33333	4	5	4	5	5	4.6	4	5	4	3	3
206	3	2	3	3	2	2	2.5	2	2	1	3	1	1.8	1	1	1	2	2	2	1.5	1	1	2	1	1	2	1.33333	1.54444	3	3	4	4	3	3	3	2	4	3.22222	2	2	3	5	5	3.4	3	2	2	2	3
207	5	5	3	4	3	4	4	2	3	4	3	2	2.8	2	3	3	3	3	1	2.5	1	4	5	3	3	5	3.5	2.93333	4	4	4	3	5	2	4	3	3	3.55556	3	5	3	4	3	3.6	3	3	4	3	3
208	1	2	3	2	1	2	1.83333	3	3	1	3	2	2.4	5	5	5	3	2	3	3.83333	1	4	2	2	1	2	2	2.74444	2	2	2	2	2	3	1	1	4	2.11111	2	2	2	2	3	2.2	1	2	1	2	1
209	4	5	3	3	2	3	3.33333	3	1	3	1	2	2	2	3	2	5	3	3	3	1	2	2	2	2	4	2.16667	2.38889	4	5	5	5	3	4	4	3	2	3.88889	5	5	5	5	4	4.8	4	3	3	3	3
210	4	3	3	3	5	2	3.33333	3	3	2	3	3	2.8	5	1	2	3	2	3	2.66667	3	4	2	3	3	3	3	2.82222	3	2	3	5	3	2	2	2	4	2.88889	2	2	3	1	1	1.8	2	2	1	2	2
211	4	3	3	3	5	3	3.5	3	3	3	3	5	3.4	1	1	2	2	2	1	1.5	1	1	1	1	1	2	1.16667	2.02222	1	1	1	1	1	1	2	2	1	1.22222	2	2	1	2	2	1.8	1	2	2	2	1
212	5	3	5	4	3	4	4	3	4	5	4	3	3.8	2	4	2	3	2	3	2.66667	5	4	4	5	4	4	4.33333	3.6	3	4	4	4	2	4	3	3	4	3.44444	2	4	5	5	2	3.6	2	3	3	3	2
213	3	1	2	2	1	1	1.66667	1	1	1	1	1	1	2	1	2	2	1	2	1.66667	3	2	3	3	4	3	3	1.88889	3	3	3	3	2	3	3	2	4	2.88889	2	2	2	2	1	1.8	2	3	3	2	3
214	1	1	2	1	2	2	1.5	3	3	4	3	4	3.4	3	3	2	3	3	3	2.83333	1	2	2	2	3	2	2	2.74444	5	2	3	4	4	4	3	3	5	3.66667	4	5	2	3	2	3.2	4	5	2	3	3
215	1	1	1	2	1	1	1.16667	3	2	1	2	4	2.4	2	1	2	2	1	3	1.83333	2	2	2	2	3	5	2.66667	2.3	2	2	1	4	3	1	3	3	1	2.22222	3	1	2	2	4	2.4	1	1	2	2	1
216	1	3	3	3	2	1	2.16667	3	3	3	3	4	3.2	3	5	5	3	3	3	3.66667	3	3	4	5	4	5	4	3.62222	5	5	3	5	3	4	4	4	4	4.11111	3	3	4	2	4	3.2	3	3	4	3	3
217	4	2	2	3	2	2	2.5	3	4	3	3	5	3.6	5	5	2	5	3	5	4.16667	2	2	2	2	2	3	2.16667	3.31111	3	4	3	5	5	4	3	4	4	3.88889	3	3	3	5	2	3.2	4	5	3	3	4
218	3	3	3	3	3	2	2.83333	2	3	3	3	3	2.8	3	5	5	5	3	3	4	4	4	3	3	4	4	3.66667	3.48889	3	3	4	4	1	3	2	3	2	2.77778	3	1	3	2	2	2.2	3	2	2	3	1
219	4	3	2	3	5	3	3.33333	2	2	3	2	1	2	3	5	2	5	3	5	3.83333	4	5	3	3	4	5	4	3.27778	3	3	4	5	3	2	3	3	5	3.44444	2	2	3	5	5	3.4	3	3	5	3	3
220	5	4	3	3	4	2	3.5	3	5	3	2	3	3.2	2	1	2	3	2	2	2	3	3	3	3	4	3	3.16667	2.78889	5	5	4	4	3	4	5	4	4	4.22222	3	2	3	2	5	3	3	3	2	2	3
221	1	1	1	2	1	1	1.16667	1	2	1	1	1	1.2	3	1	2	2	2	3	2.16667	1	1	2	1	1	2	1.33333	1.56667	3	3	4	3	2	3	2	2	4	2.88889	1	3	1	2	2	1.8	5	3	5	3	3
222	5	3	4	3	3	3	3.5	5	4	3	3	3	3.6	3	4	3	5	3	4	3.66667	1	1	1	1	1	2	1.16667	2.81111	3	3	2	2	3	4	2	3	2	2.66667	3	2	2	2	2	2.2	2	2	4	2	1
223	4	2	3	2	2	1	2.33333	2	5	3	3	3	3.2	3	2	3	4	1	4	2.83333	5	4	4	2	5	3	3.83333	3.28889	4	4	4	4	3	3	5	3	4	3.77778	5	3	4	5	3	4	3	5	3	4	3
224	1	1	2	1	2	1	1.33333	2	1	2	1	2	1.6	1	1	1	1	2	1	1.16667	1	1	2	2	1	4	1.83333	1.53333	1	1	2	1	2	1	2	2	2	1.55556	1	1	1	2	1	1.2	1	2	1	2	2
225	3	3	3	3	4	2	3	3	3	5	4	5	4	2	1	2	2	2	2	1.83333	2	2	3	3	3	2	2.5	2.77778	2	3	3	3	5	4	3	3	2	3.11111	3	3	2	4	5	3.4	3	4	3	3	4
226	1	5	3	3	3	3	3	3	3	3	5	3	3.4	2	2	2	3	2	2	2.16667	2	2	3	2	3	2	2.33333	2.63333	4	4	2	2	2	2	4	3	4	3	3	5	4	5	4	4.2	4	4	2	5	3
227	1	2	2	1	1	1	1.33333	5	3	5	3	3	3.8	4	2	5	3	2	2	3	3	4	3	2	4	5	3.5	3.43333	1	1	1	1	1	2	2	1	3	1.44444	2	3	2	2	2	2.2	1	3	3	3	2
228	3	4	3	3	3	1	2.83333	2	3	3	3	4	3	1	4	2	3	2	5	2.83333	1	2	4	3	2	3	2.5	2.77778	2	2	3	1	2	2	2	2	2	2	2	1	2	1	1	1.4	1	2	2	1	2
229	4	2	3	4	4	3	3.33333	4	5	3	3	5	4	3	5	5	3	2	3	3.5	4	3	4	5	4	3	3.83333	3.77778	4	4	3	4	2	2	1	3	4	3	3	5	3	5	4	4	3	3	2	2	2
230	1	3	3	3	3	2	2.5	3	3	3	2	3	2.8	2	2	2	3	3	2	2.33333	2	2	3	3	3	3	2.66667	2.6	4	3	4	3	3	3	3	3	3	3.22222	3	2	2	3	2	2.4	4	3	3	3	5
231	3	3	2	2	3	3	2.66667	4	3	3	3	4	3.4	3	2	4	4	3	4	3.33333	4	4	4	4	5	5	4.33333	3.68889	3	3	2	5	3	3	3	4	3	3.22222	2	2	2	3	2	2.2	2	5	3	4	3
232	4	5	3	3	2	4	3.5	3	2	2	1	3	2.2	3	4	2	3	3	5	3.33333	2	3	2	4	3	3	2.83333	2.78889	2	2	2	2	2	1	2	2	1	1.77778	1	2	1	1	2	1.4	2	3	2	1	2
233	1	2	1	2	1	2	1.5	1	2	2	3	1	1.8	1	2	2	2	2	2	1.83333	1	1	2	1	2	2	1.5	1.71111	2	3	2	4	5	2	3	4	2	3	2	2	1	1	1	1.4	2	2	2	2	2
234	3	4	2	3	3	2	2.83333	3	5	3	3	5	3.8	5	4	4	3	2	3	3.5	3	4	4	2	5	3	3.5	3.6	4	5	3	3	4	4	4	4	4	3.88889	5	3	4	3	3	3.6	4	3	3	3	4
235	1	2	1	2	1	2	1.5	1	2	3	1	1	1.6	1	1	1	2	2	1	1.33333	1	2	2	2	2	2	1.83333	1.58889	1	2	2	2	1	1	1	1	1	1.33333	3	2	2	2	1	2	2	1	1	2	2
236	4	3	4	4	4	3	3.66667	2	2	2	1	5	2.4	2	1	2	3	2	2	2	1	4	2	1	3	3	2.33333	2.24444	2	1	2	1	3	1	2	1	1	1.55556	2	4	2	2	2	2.4	4	4	2	3	1
237	4	3	2	2	2	2	2.5	4	2	4	5	3	3.6	4	2	5	4	3	4	3.66667	4	2	4	3	5	4	3.66667	3.64444	3	3	4	3	3	3	3	3	4	3.22222	4	3	4	3	3	3.4	5	4	3	5	5
238	4	5	4	3	3	4	3.83333	2	2	3	3	4	2.8	3	4	4	3	3	3	3.33333	4	2	3	5	4	5	3.83333	3.32222	5	4	3	4	5	3	4	3	3	3.77778	3	2	3	2	3	2.6	4	3	3	5	5
239	5	3	3	3	3	4	3.5	5	3	4	4	4	4	3	2	4	2	3	4	3	3	5	2	3	5	5	3.83333	3.61111	2	2	4	3	5	5	3	2	3	3.22222	5	3	3	5	3	3.8	5	3	5	3	3
240	2	3	5	3	2	3	3	2	2	4	2	2	2.4	2	1	2	2	2	2	1.83333	3	4	3	3	3	4	3.33333	2.52222	2	2	2	3	1	1	2	2	1	1.77778	2	2	3	2	2	2.2	1	1	1	1	2
241	1	2	3	2	2	1	1.83333	3	3	3	3	5	3.4	5	4	5	5	5	4	4.66667	3	3	4	5	3	5	3.83333	3.96667	3	4	2	3	3	3	2	4	1	2.77778	4	5	4	2	5	4	2	5	4	3	3
242	2	1	1	1	1	1	1.16667	3	3	3	4	5	3.6	3	4	3	5	3	3	3.5	3	3	3	5	4	5	3.83333	3.64444	3	3	3	3	2	3	2	2	3	2.66667	4	3	3	2	3	3	3	3	2	3	2
243	1	3	2	5	2	3	2.66667	2	2	3	2	1	2	3	3	4	4	3	4	3.5	1	2	2	1	2	2	1.66667	2.38889	2	2	5	2	2	2	1	1	2	2.11111	3	2	3	5	3	3.2	1	2	1	2	1
244	3	4	3	2	3	4	3.16667	2	1	2	2	2	1.8	3	4	2	2	2	2	2.5	3	3	3	3	2	5	3.16667	2.48889	5	5	4	4	4	4	4	4	3	4.11111	3	2	2	3	2	2.4	2	2	1	2	2
245	4	3	3	2	5	3	3.33333	2	1	3	3	2	2.2	1	1	2	2	3	1	1.66667	3	2	4	3	4	4	3.33333	2.4	2	2	3	2	2	3	3	2	2	2.33333	3	3	3	2	3	2.8	3	2	5	3	3
246	2	1	3	2	2	2	2	1	1	3	1	2	1.6	3	4	2	3	2	3	2.83333	1	4	2	1	3	3	2.33333	2.25556	1	1	1	1	1	1	2	1	1	1.11111	2	2	2	1	1	1.6	3	3	2	3	3
247	3	3	3	3	2	2	2.66667	2	2	3	1	1	1.8	2	1	2	3	2	1	1.83333	1	2	3	1	2	4	2.16667	1.93333	2	1	3	2	1	1	1	2	1	1.55556	2	4	3	3	2	2.8	2	1	3	2	3
248	1	1	1	2	1	1	1.16667	5	3	4	3	3	3.6	5	4	5	5	3	4	4.33333	1	2	3	4	3	3	2.66667	3.53333	4	4	5	4	3	3	3	5	4	3.88889	4	4	2	5	4	3.8	5	4	3	4	3
249	1	1	3	2	1	1	1.5	1	2	1	2	2	1.6	2	1	1	2	2	1	1.5	1	4	2	1	3	3	2.33333	1.81111	1	2	1	2	2	2	2	2	2	1.77778	3	3	2	2	4	2.8	3	3	2	2	2
250	2	3	2	4	3	3	2.83333	4	5	4	5	5	4.6	1	1	1	1	1	1	1	4	2	5	5	5	3	4	3.2	3	2	3	2	2	2	4	3	4	2.77778	2	2	2	2	2	2	1	2	2	2	3
251	3	3	3	3	3	2	2.83333	3	2	3	3	3	2.8	2	1	2	2	4	2	2.16667	1	3	2	3	3	3	2.5	2.48889	1	1	2	1	1	1	2	1	1	1.22222	3	4	3	3	3	3.2	2	2	2	3	1
252	2	2	1	1	2	1	1.5	2	2	2	1	1	1.6	1	1	2	1	2	2	1.5	1	2	2	3	3	3	2.33333	1.81111	4	4	5	4	3	5	3	4	4	4	5	3	3	2	4	3.4	3	5	3	3	4
253	1	3	2	2	1	2	1.83333	1	1	1	1	3	1.4	1	1	1	2	1	1	1.16667	2	2	2	1	1	1	1.5	1.35556	1	1	3	2	2	1	1	1	1	1.44444	1	2	2	2	1	1.6	1	1	1	1	1
254	1	3	3	2	3	3	2.5	3	3	3	5	3	3.4	2	5	1	3	2	1	2.33333	1	1	2	1	1	1	1.16667	2.3	4	2	2	3	2	3	3	2	2	2.55556	1	1	1	1	2	1.2	1	1	1	1	1
255	1	1	2	1	2	1	1.33333	2	5	2	1	4	2.8	3	2	3	3	3	2	2.66667	2	2	4	1	2	3	2.33333	2.6	2	4	3	4	3	4	4	2	3	3.22222	4	2	4	3	2	3	5	3	3	3	3
256	1	2	1	1	2	2	1.5	2	1	3	1	1	1.6	1	2	3	3	2	3	2.33333	1	2	3	2	1	3	2	1.97778	1	1	3	2	2	2	2	2	1	1.77778	1	1	2	2	2	1.6	2	3	2	2	2
257	5	4	4	4	3	3	3.83333	5	3	3	3	5	3.8	3	3	3	3	3	4	3.16667	4	3	5	4	5	3	4	3.65556	3	4	2	2	3	3	4	3	4	3.11111	4	5	3	5	3	4	4	3	3	3	4
258	1	2	2	2	1	1	1.5	3	3	3	2	5	3.2	2	3	4	4	2	5	3.33333	2	4	4	4	4	2	3.33333	3.28889	4	5	4	3	4	5	3	3	3	3.77778	2	2	2	2	2	2	3	3	3	3	3
259	2	1	1	3	2	2	1.83333	3	2	1	2	2	2	2	5	2	3	3	4	3.16667	3	2	2	1	3	3	2.33333	2.5	3	4	2	4	1	4	2	4	4	3.11111	3	1	2	3	2	2.2	2	2	3	3	3
260	4	4	4	1	3	2	3	3	3	3	5	5	3.8	2	5	4	3	4	4	3.66667	4	4	5	5	5	4	4.5	3.98889	3	2	3	2	3	1	2	2	3	2.33333	4	5	3	5	4	4.2	2	4	3	3	3
261	3	3	3	3	4	2	3	1	2	1	1	1	1.2	2	2	1	3	3	1	2	4	2	3	3	2	3	2.83333	2.01111	1	2	1	2	2	2	1	2	2	1.66667	3	4	3	4	4	3.6	1	1	2	2	1
262	2	3	2	2	3	2	2.33333	3	2	2	2	1	2	1	3	1	2	1	1	1.5	1	3	2	1	3	1	1.83333	1.77778	3	3	4	3	3	4	3	4	3	3.33333	1	1	1	1	1	1	2	2	2	3	3
263	1	1	1	2	1	1	1.16667	3	2	3	2	2	2.4	5	3	5	5	4	3	4.16667	4	3	5	2	3	4	3.5	3.35556	5	4	5	4	3	5	3	4	4	4.11111	3	3	5	5	3	3.8	2	4	5	3	3
264	1	1	1	1	1	1	1	2	2	3	1	2	2	3	2	2	2	2	2	2.16667	1	2	2	2	2	2	1.83333	2	3	3	3	4	2	4	2	4	3	3.11111	3	4	3	3	5	3.6	3	5	1	3	4
265	3	5	3	4	4	4	3.83333	3	3	3	3	2	2.8	3	1	2	1	2	1	1.66667	1	2	3	4	4	2	2.66667	2.37778	5	3	3	4	2	4	3	3	3	3.33333	2	3	2	2	2	2.2	3	3	3	4	3
266	2	2	2	2	2	2	2	2	1	2	2	3	2	2	4	2	2	3	2	2.5	4	4	3	3	3	3	3.33333	2.61111	3	3	5	2	3	2	3	2	4	3	5	3	3	3	4	3.6	1	1	1	3	2
267	1	1	2	1	1	1	1.16667	2	3	3	2	1	2.2	2	1	1	3	2	1	1.66667	3	3	5	5	2	4	3.66667	2.51111	3	2	3	2	3	3	2	3	4	2.77778	4	3	3	2	3	3	3	3	3	2	4
268	1	2	1	1	2	1	1.33333	2	3	3	2	3	2.6	2	1	2	2	2	1	1.66667	1	3	3	2	3	2	2.33333	2.2	2	2	2	2	1	2	2	2	2	1.88889	2	2	2	2	1	1.8	3	5	3	3	5
269	5	4	3	5	4	3	4	3	2	4	3	2	2.8	5	4	5	5	3	3	4.16667	3	4	5	3	3	5	3.83333	3.6	4	5	5	4	4	5	3	4	4	4.22222	5	3	4	3	4	3.8	2	2	5	3	3
270	2	1	3	3	3	4	2.66667	1	1	1	1	1	1	2	1	2	1	2	1	1.5	1	1	3	1	1	3	1.66667	1.38889	2	1	1	3	1	1	1	1	2	1.44444	2	1	1	1	1	1.2	1	1	1	1	1
271	1	1	1	1	2	1	1.16667	1	1	1	1	1	1	2	2	1	3	2	2	2	2	4	3	2	2	1	2.33333	1.77778	1	2	2	1	1	1	1	2	1	1.33333	1	2	1	1	2	1.4	1	1	1	1	1
272	1	2	2	2	3	2	2	2	2	3	1	5	2.6	5	2	3	4	4	3	3.5	3	2	4	2	3	4	3	3.03333	2	2	2	2	2	1	2	2	2	1.88889	4	3	3	3	3	3.2	5	4	3	3	3
273	2	2	2	2	1	2	1.83333	2	1	1	1	1	1.2	2	1	1	3	2	1	1.66667	1	1	2	2	1	1	1.33333	1.4	2	2	1	3	3	2	2	1	2	2	3	2	2	3	4	2.8	4	3	5	3	3
274	1	2	1	2	1	1	1.33333	5	5	4	3	5	4.4	2	1	2	3	2	3	2.16667	2	3	5	4	3	4	3.5	3.35556	2	3	5	2	1	2	3	2	2	2.44444	5	4	4	3	3	3.8	5	5	4	4	3
275	2	3	3	4	5	4	3.5	1	3	3	1	4	2.4	1	1	2	2	1	1	1.33333	1	3	1	1	1	3	1.66667	1.8	2	2	1	2	2	1	2	2	1	1.66667	2	1	1	2	2	1.6	2	1	1	1	2
276	2	2	3	2	2	3	2.33333	1	1	1	2	2	1.4	1	2	2	2	2	1	1.66667	1	2	2	1	2	1	1.5	1.52222	1	1	2	2	2	2	2	1	1	1.55556	2	1	1	2	1	1.4	2	2	2	2	1
277	3	3	3	2	4	4	3.16667	3	5	5	3	4	4	2	3	2	2	2	4	2.5	3	3	4	5	5	4	4	3.5	5	4	5	4	4	5	4	3	3	4.11111	3	3	4	3	4	3.4	4	5	4	3	3
278	1	1	1	1	1	2	1.16667	2	4	1	3	1	2.2	3	3	3	4	3	2	3	4	3	4	4	3	4	3.66667	2.95556	1	2	2	2	2	2	1	2	2	1.77778	2	3	2	3	2	2.4	3	2	2	2	3
279	2	3	2	2	1	2	2	2	5	3	2	3	3	2	4	3	3	3	3	3	3	2	1	2	2	2	2	2.66667	3	4	3	3	2	4	2	4	4	3.22222	3	2	3	3	3	2.8	2	2	3	3	4
280	2	1	1	2	1	2	1.5	2	1	2	1	2	1.6	2	1	2	2	2	2	1.83333	1	1	3	1	1	2	1.5	1.64444	1	1	1	1	1	1	1	2	1	1.11111	2	2	1	1	2	1.6	2	3	3	2	2
281	2	2	3	3	1	1	2	4	4	4	4	5	4.2	3	3	3	2	2	2	2.5	3	2	3	2	2	2	2.33333	3.01111	2	1	2	3	1	2	1	1	1	1.55556	2	3	2	1	1	1.8	1	1	2	1	2
282	4	5	3	5	3	3	3.83333	3	2	1	2	3	2.2	3	4	5	3	3	4	3.66667	4	2	2	5	3	4	3.33333	3.06667	2	2	2	1	1	2	1	1	3	1.66667	3	5	4	4	3	3.8	2	2	3	3	3
283	4	3	4	4	2	4	3.5	4	3	3	3	3	3.2	3	2	2	3	3	4	2.83333	3	4	5	4	3	5	4	3.34444	4	5	3	4	4	5	3	4	4	4	2	5	5	5	5	4.4	3	3	3	4	5
284	2	5	2	3	2	2	2.66667	5	4	5	5	4	4.6	3	5	4	4	4	5	4.16667	2	3	5	2	5	3	3.33333	4.03333	2	3	2	5	3	4	2	2	2	2.77778	2	3	3	3	4	3	3	2	1	1	3
285	2	2	1	1	1	2	1.5	2	1	2	1	1	1.4	3	2	2	2	1	2	2	1	2	1	2	1	2	1.5	1.63333	1	1	2	1	2	1	1	1	1	1.22222	2	2	2	2	2	2	1	2	2	3	2
286	1	1	1	2	2	1	1.33333	3	3	3	3	2	2.8	2	1	3	3	3	3	2.5	2	1	2	1	3	2	1.83333	2.37778	2	1	2	1	2	1	2	3	2	1.77778	3	3	2	2	2	2.4	1	2	2	2	2
287	1	1	1	2	1	1	1.16667	3	3	3	4	3	3.2	2	1	1	3	3	2	2	2	3	5	3	3	3	3.16667	2.78889	3	2	2	3	2	4	2	3	3	2.66667	2	2	3	2	2	2.2	2	2	1	2	2
288	1	3	2	3	3	3	2.5	3	2	3	4	2	2.8	2	3	3	2	3	1	2.33333	3	4	5	3	3	5	3.83333	2.98889	2	3	3	1	3	2	3	2	3	2.44444	3	2	3	2	3	2.6	3	4	3	4	3
289	3	3	3	3	2	3	2.83333	5	3	3	3	5	3.8	3	2	4	3	4	5	3.5	3	3	4	4	3	3	3.33333	3.54444	3	3	4	3	1	4	4	2	3	3	4	3	4	3	4	3.6	3	4	3	3	5
290	5	5	3	4	5	3	4.16667	3	2	3	3	3	2.8	2	5	5	4	4	4	4	1	3	2	2	3	3	2.33333	3.04444	4	4	4	5	4	4	3	5	3	4	5	5	5	3	3	4.2	3	4	3	3	5
291	2	2	2	3	2	1	2	5	4	3	4	3	3.8	5	4	2	5	5	4	4.16667	3	2	4	3	2	3	2.83333	3.6	1	3	1	1	1	1	1	1	2	1.33333	3	2	2	2	2	2.2	1	2	2	1	1
292	3	2	3	3	3	3	2.83333	3	2	4	2	3	2.8	3	2	3	3	3	4	3	3	2	4	4	2	4	3.16667	2.98889	3	4	3	4	2	3	3	2	2	2.88889	1	3	2	2	3	2.2	2	2	2	2	2
293	4	3	3	3	3	3	3.16667	5	3	3	3	3	3.4	3	4	3	5	5	4	4	4	4	3	5	5	5	4.33333	3.91111	5	4	3	5	3	2	3	4	4	3.66667	3	3	5	4	4	3.8	5	3	3	3	4
294	1	1	1	1	1	1	1	2	2	1	2	3	2	1	2	2	3	3	2	2.16667	2	4	3	3	2	2	2.66667	2.27778	2	2	2	3	3	2	2	1	3	2.22222	1	1	2	2	1	1.4	2	1	2	2	1
295	1	1	2	1	1	2	1.33333	3	4	3	3	5	3.6	3	1	1	2	2	3	2	1	4	2	3	3	3	2.66667	2.75556	3	4	4	3	2	2	3	2	4	3	4	4	4	3	3	3.6	5	4	3	3	3
296	5	3	4	4	4	3	3.83333	3	2	1	2	3	2.2	2	1	2	2	2	4	2.16667	3	3	5	3	5	4	3.83333	2.73333	2	1	3	2	2	4	3	3	2	2.44444	3	3	4	3	2	3	2	3	3	2	3
297	4	3	4	5	2	3	3.5	3	3	2	3	3	2.8	3	2	2	3	2	3	2.5	2	3	2	2	1	1	1.83333	2.37778	5	4	4	4	3	5	5	3	4	4.11111	3	2	4	3	4	3.2	5	3	3	3	3
298	4	4	3	3	3	3	3.33333	1	1	1	2	3	1.6	2	3	4	2	2	5	3	1	2	3	3	1	1	1.83333	2.14444	2	2	3	1	1	2	2	3	2	2	2	1	1	2	2	1.6	2	1	2	2	2
299	5	5	3	3	2	2	3.33333	4	5	3	4	4	4	1	1	2	2	2	3	1.83333	1	2	3	2	3	4	2.5	2.77778	3	2	2	3	2	2	2	2	2	2.22222	4	3	1	3	1	2.4	3	3	3	3	3
300	2	2	2	1	1	1	1.5	2	2	3	1	1	1.8	1	3	1	1	1	1	1.33333	1	2	2	1	2	2	1.66667	1.6	2	2	3	1	2	2	3	1	2	2	1	2	2	1	1	1.4	3	3	5	4	3
301	5	3	4	5	5	3	4.16667	3	3	4	5	3	3.6	4	5	4	3	4	5	4.16667	2	3	3	3	4	3	3	3.58889	3	4	2	4	5	2	3	4	4	3.44444	3	3	3	2	4	3	4	4	3	3	3
302	4	3	3	4	3	2	3.16667	3	3	5	2	3	3.2	3	2	1	2	1	2	1.83333	1	1	3	3	2	5	2.5	2.51111	2	2	2	1	2	3	2	2	3	2.11111	3	3	3	3	5	3.4	2	3	3	2	1
303	5	3	5	2	2	3	3.33333	1	1	1	1	1	1	2	1	2	2	2	2	1.83333	1	2	1	1	1	1	1.16667	1.33333	2	3	2	2	3	1	3	1	2	2.11111	2	1	1	1	2	1.4	2	2	2	1	1
304	4	2	2	3	2	4	2.83333	3	3	3	3	4	3.2	2	4	2	5	2	3	3	2	3	3	3	2	3	2.66667	2.95556	2	2	2	4	3	2	2	2	3	2.44444	1	1	1	2	1	1.2	3	2	2	1	2
305	4	5	4	4	4	3	4	1	1	1	1	1	1	1	1	1	1	2	1	1.16667	3	3	4	1	2	3	2.66667	1.61111	2	2	3	3	1	3	1	3	1	2.11111	3	3	2	4	4	3.2	3	2	2	1	1
306	3	3	3	2	2	2	2.5	3	2	3	3	3	2.8	3	2	3	3	3	3	2.83333	3	4	5	4	5	4	4.16667	3.26667	5	5	4	5	4	4	3	3	4	4.11111	2	3	5	4	3	3.4	4	5	3	3	3
307	2	1	1	1	3	1	1.5	3	3	3	5	4	3.6	3	1	3	2	3	2	2.33333	3	3	5	2	2	5	3.33333	3.08889	1	2	2	1	1	1	1	2	1	1.33333	1	2	2	2	1	1.6	2	1	2	2	2
308	2	3	3	3	3	2	2.66667	3	2	3	3	3	2.8	5	3	3	3	4	3	3.5	3	4	5	2	3	4	3.5	3.26667	3	4	3	4	2	4	3	4	3	3.33333	3	4	4	5	4	4	2	2	2	2	2
309	2	1	1	2	2	3	1.83333	2	2	2	3	2	2.2	3	5	3	3	3	3	3.33333	3	4	2	3	4	3	3.16667	2.9	3	3	4	1	3	4	2	2	4	2.88889	2	2	2	2	2	2	3	3	5	3	4
310	1	2	3	3	2	3	2.33333	1	2	2	3	3	2.2	1	1	2	2	2	2	1.66667	3	5	4	3	3	3	3.5	2.45556	1	1	2	1	1	1	1	2	1	1.22222	1	2	1	1	2	1.4	1	1	1	1	2
311	1	2	2	1	1	1	1.33333	2	2	2	1	2	1.8	1	1	3	2	2	2	1.83333	1	2	2	2	1	2	1.66667	1.76667	1	1	2	2	1	2	1	1	2	1.44444	2	1	1	2	2	1.6	3	3	2	3	2
312	5	3	3	3	5	5	4	5	4	5	5	3	4.4	3	2	5	4	3	3	3.33333	3	3	4	5	3	5	3.83333	3.85556	5	3	3	5	4	4	4	3	3	3.77778	3	5	5	5	3	4.2	3	5	3	4	3
313	4	3	3	3	3	3	3.16667	2	3	3	3	3	2.8	2	2	2	3	2	3	2.33333	3	4	4	5	3	3	3.66667	2.93333	2	2	2	2	2	1	2	2	1	1.77778	2	2	2	1	2	1.8	2	2	1	1	2
314	1	2	1	1	1	1	1.16667	2	1	1	1	1	1.2	5	1	1	2	2	2	2.16667	2	4	3	2	2	4	2.83333	2.06667	1	1	1	2	1	2	1	2	1	1.33333	2	1	1	2	2	1.6	1	2	1	2	1
315	4	2	2	3	3	4	3	2	2	2	3	2	2.2	4	3	5	5	5	4	4.33333	1	3	2	1	3	2	2	2.84444	1	2	2	2	1	1	2	1	1	1.44444	3	4	3	5	3	3.6	4	5	3	3	3
316	1	1	2	1	1	2	1.33333	1	1	1	1	1	1	3	2	3	3	3	3	2.83333	1	1	1	1	1	1	1	1.61111	4	3	5	3	3	3	4	4	4	3.66667	2	5	3	2	2	2.8	3	3	2	4	4
317	2	3	3	2	1	1	2	2	2	1	1	1	1.4	3	1	2	1	3	2	2	1	2	2	3	1	2	1.83333	1.74444	2	1	1	2	2	2	3	1	2	1.77778	3	2	2	3	2	2.4	2	1	3	2	1
318	3	3	2	2	1	2	2.16667	2	3	2	2	3	2.4	5	4	4	3	3	3	3.66667	3	2	4	4	2	3	3	3.02222	3	2	2	2	4	4	2	2	4	2.77778	3	1	3	2	2	2.2	3	4	3	1	3
319	1	2	2	1	1	1	1.33333	2	1	1	1	1	1.2	2	1	1	2	2	2	1.66667	1	1	2	1	1	2	1.33333	1.4	2	2	1	2	1	2	3	2	2	1.88889	2	1	1	1	1	1.2	1	1	2	1	1
320	2	3	3	5	5	4	3.66667	1	2	2	1	1	1.4	1	1	1	2	2	1	1.33333	4	3	2	2	4	3	3	1.91111	3	4	2	5	3	2	3	2	4	3.11111	2	2	2	2	2	2	5	3	4	3	3
321	1	2	1	1	1	2	1.33333	4	4	4	1	3	3.2	3	3	1	3	3	2	2.5	1	2	2	3	4	4	2.66667	2.78889	2	3	4	3	5	2	4	3	2	3.11111	4	4	4	3	5	4	4	3	3	3	5
322	3	2	3	3	2	3	2.66667	1	1	1	1	1	1	2	3	2	2	3	3	2.5	1	4	3	2	3	2	2.5	2	2	3	2	2	3	3	2	4	4	2.77778	2	3	2	3	4	2.8	2	3	3	3	2
323	1	2	2	2	1	1	1.5	2	2	3	2	2	2.2	2	1	2	2	1	1	1.5	1	2	2	2	1	2	1.66667	1.78889	2	4	4	2	3	2	3	3	4	3	3	3	3	5	5	3.8	2	2	2	1	2
324	1	3	3	2	2	2	2.16667	1	2	1	1	1	1.2	1	1	2	1	1	2	1.33333	1	2	2	1	1	3	1.66667	1.4	3	3	4	4	5	3	2	2	4	3.33333	2	2	2	1	1	1.6	3	3	3	3	2
325	4	3	3	3	3	4	3.33333	3	3	3	5	3	3.4	1	1	1	1	2	1	1.16667	1	4	2	1	3	3	2.33333	2.3	2	2	2	2	2	2	2	1	2	1.88889	1	3	2	2	1	1.8	1	2	2	2	2
326	4	5	3	2	3	4	3.5	2	3	2	4	3	2.8	2	3	4	4	3	4	3.33333	4	2	5	2	3	3	3.16667	3.1	5	5	3	4	2	3	3	3	3	3.44444	4	2	3	3	2	2.8	2	3	3	3	3
327	2	2	3	2	3	2	2.33333	2	2	2	2	2	2	4	2	2	2	3	2	2.5	1	1	2	2	1	3	1.66667	2.05556	3	4	5	5	3	4	4	4	4	4	4	4	4	5	3	4	3	3	3	2	3
328	1	1	2	2	1	2	1.5	2	2	2	3	3	2.4	2	1	2	1	2	2	1.66667	1	1	2	1	1	1	1.16667	1.74444	2	1	2	1	3	1	2	1	1	1.55556	4	3	3	4	5	3.8	2	2	3	2	2
329	1	3	1	3	3	2	2.16667	2	2	2	1	2	1.8	2	1	3	3	1	2	2	1	2	2	2	3	1	1.83333	1.87778	4	3	3	4	3	2	3	2	2	2.88889	1	1	2	1	2	1.4	2	2	2	1	1
330	1	1	2	3	1	1	1.5	2	1	2	1	1	1.4	3	3	2	3	5	3	3.16667	1	1	2	1	1	1	1.16667	1.91111	4	4	3	3	4	3	5	5	4	3.88889	1	1	2	2	1	1.4	1	1	2	3	2
331	5	4	5	3	5	4	4.33333	3	4	3	3	5	3.6	3	4	3	3	3	2	3	2	2	5	3	4	2	3	3.2	3	3	3	3	2	3	3	4	3	3	3	2	2	4	5	3.2	4	3	3	4	5
332	2	2	3	2	2	2	2.16667	2	2	1	1	3	1.8	2	2	2	2	2	2	2	1	2	2	2	4	5	2.66667	2.15556	5	4	4	3	4	2	5	4	4	3.88889	5	2	3	3	2	3	3	4	4	4	4
333	1	2	1	2	2	2	1.66667	1	2	3	2	2	2	3	2	3	3	3	3	2.83333	1	2	2	2	1	1	1.5	2.11111	2	3	2	2	4	4	2	4	2	2.77778	2	2	2	2	2	2	2	2	3	1	1
334	4	5	3	3	3	4	3.66667	1	1	1	1	1	1	2	2	2	3	2	3	2.33333	2	1	2	1	2	1	1.5	1.61111	2	3	2	1	3	3	3	4	4	2.77778	3	3	3	2	2	2.6	3	2	2	2	2
335	2	1	3	3	1	1	1.83333	1	2	2	2	1	1.6	4	2	3	2	3	4	3	1	1	1	2	1	1	1.16667	1.92222	4	5	4	5	3	3	3	4	5	4	2	3	3	5	4	3.4	4	3	3	4	3
336	1	3	1	3	3	3	2.33333	2	2	2	1	2	1.8	2	2	1	4	2	1	2	2	1	1	1	1	1	1.16667	1.65556	1	2	1	2	2	3	2	2	3	2	2	1	3	2	2	2	3	2	3	2	3
337	2	2	2	2	1	1	1.66667	2	2	2	2	1	1.8	5	5	4	4	5	3	4.33333	4	4	3	3	5	2	3.5	3.21111	2	2	2	2	1	2	2	3	2	2	2	2	2	2	1	1.8	4	5	3	3	4
338	1	2	2	1	1	1	1.33333	2	2	1	1	1	1.4	3	2	2	2	2	1	2	1	2	2	2	1	2	1.66667	1.68889	2	2	1	2	2	1	1	2	2	1.66667	1	2	1	1	1	1.2	1	2	1	1	1
339	1	2	1	2	2	2	1.66667	2	2	1	1	2	1.6	2	1	2	2	1	2	1.66667	2	1	2	2	1	1	1.5	1.58889	2	3	3	2	2	2	2	2	2	2.22222	2	2	3	2	2	2.2	4	3	2	2	3
340	1	1	2	2	3	2	1.83333	2	1	2	1	1	1.4	1	2	1	2	1	1	1.33333	1	1	2	1	1	1	1.16667	1.3	1	1	1	2	2	1	1	1	2	1.33333	1	2	1	1	1	1.2	1	1	1	1	2
341	5	5	4	3	4	4	4.16667	3	3	3	2	3	2.8	5	3	5	4	3	4	4	4	3	4	5	5	2	3.83333	3.54444	3	2	4	3	2	3	2	3	2	2.66667	3	2	3	2	4	2.8	5	4	3	4	3
342	3	3	2	3	5	3	3.16667	3	3	3	3	5	3.4	4	3	5	5	3	4	4	4	4	4	2	4	4	3.66667	3.68889	2	2	1	3	3	4	3	2	2	2.44444	4	4	3	5	5	4.2	2	3	3	2	2
343	3	3	3	2	3	3	2.83333	3	5	3	2	2	3	4	3	3	4	3	2	3.16667	5	2	3	3	5	3	3.5	3.22222	5	4	5	4	4	4	4	4	4	4.22222	3	5	3	5	4	4	3	3	5	4	5
344	2	3	3	3	3	3	2.83333	5	4	4	3	3	3.8	5	4	2	2	3	2	3	1	2	3	1	3	3	2.16667	2.98889	4	4	3	3	3	5	3	2	3	3.33333	2	2	2	3	2	2.2	3	4	3	3	3
345	1	3	3	3	3	2	2.5	3	2	1	1	1	1.6	1	1	2	1	1	2	1.33333	1	1	2	2	2	3	1.83333	1.58889	4	4	3	3	4	4	3	4	3	3.55556	3	4	3	3	3	3.2	2	2	3	4	3
346	4	3	4	2	2	3	3	1	2	1	1	2	1.4	1	3	1	2	2	2	1.83333	1	2	2	2	1	1	1.5	1.57778	1	1	1	1	2	2	1	1	2	1.33333	3	1	1	2	1	1.6	1	1	1	1	1
347	1	3	2	1	1	1	1.5	1	1	1	1	1	1	3	1	1	2	2	1	1.66667	2	4	2	1	1	3	2.16667	1.61111	2	1	1	2	1	1	1	2	1	1.33333	1	1	2	1	1	1.2	1	1	2	1	1
348	4	3	3	3	2	4	3.16667	3	3	3	3	3	3	2	2	1	2	2	3	2	3	2	3	4	2	1	2.5	2.5	3	2	1	2	2	3	2	2	2	2.11111	1	3	2	3	2	2.2	2	2	3	2	3
349	1	3	4	3	3	2	2.66667	2	3	3	1	2	2.2	2	1	1	3	2	1	1.66667	1	4	4	3	1	2	2.5	2.12222	4	4	3	3	3	3	4	4	2	3.33333	3	2	2	2	2	2.2	4	3	3	4	3
350	1	2	2	1	1	1	1.33333	2	2	3	1	2	2	3	5	2	4	3	2	3.16667	1	1	2	2	1	2	1.5	2.22222	2	2	1	2	2	1	2	3	2	1.88889	3	2	3	5	2	3	4	5	3	3	3
351	2	1	3	2	2	3	2.16667	3	2	1	2	3	2.2	1	1	1	2	2	1	1.33333	3	4	5	1	3	3	3.16667	2.23333	5	3	3	2	2	3	3	3	4	3.11111	5	3	4	3	2	3.4	3	4	5	3	3
352	3	4	2	4	3	4	3.33333	4	3	3	3	4	3.4	5	4	3	4	5	4	4.16667	4	3	5	4	3	4	3.83333	3.8	3	4	4	3	5	4	5	4	4	4	4	3	3	3	4	3.4	5	3	5	4	5
353	1	2	1	1	1	1	1.16667	2	3	3	1	3	2.4	1	1	2	1	1	2	1.33333	1	2	4	2	1	3	2.16667	1.96667	2	3	3	1	2	2	3	2	3	2.33333	4	5	3	2	2	3.2	3	2	5	4	3
354	1	2	3	4	2	2	2.33333	3	3	3	4	4	3.4	5	5	5	5	3	4	4.5	4	3	3	2	3	3	3	3.63333	4	5	2	5	4	5	4	3	4	4	2	3	2	2	2	2.2	5	3	4	3	3
355	1	2	2	2	2	2	1.83333	2	1	1	2	1	1.4	2	1	2	2	1	3	1.83333	1	2	1	2	3	2	1.83333	1.68889	1	1	1	1	2	1	1	1	1	1.11111	1	1	2	1	1	1.2	2	2	2	2	1
356	3	2	3	2	2	2	2.33333	3	2	3	2	2	2.4	1	3	2	2	2	2	2	1	1	2	2	2	1	1.5	1.96667	2	2	3	2	3	2	2	1	2	2.11111	1	2	1	2	1	1.4	2	1	2	1	1
357	3	5	2	3	3	4	3.33333	2	2	1	1	2	1.6	2	1	1	2	1	1	1.33333	3	4	5	3	4	5	4	2.31111	5	5	5	3	5	5	3	5	4	4.44444	4	3	4	3	4	3.6	3	4	3	4	3
358	2	2	2	2	2	1	1.83333	1	1	1	2	2	1.4	1	1	1	1	1	2	1.16667	1	3	2	3	1	2	2	1.52222	1	1	2	1	1	1	2	1	1	1.22222	2	2	2	3	2	2.2	2	1	2	1	1
359	3	3	2	3	2	2	2.5	5	3	3	4	5	4	3	3	3	3	3	5	3.33333	4	4	5	3	4	2	3.66667	3.66667	3	2	3	3	1	3	5	3	3	2.88889	3	4	3	2	3	3	2	3	2	2	3
360	4	3	3	2	2	3	2.83333	2	2	3	2	1	2	3	2	4	3	3	3	3	1	2	4	4	4	5	3.33333	2.77778	3	2	3	3	3	2	4	2	3	2.77778	3	2	3	3	2	2.6	5	5	3	3	2
361	3	5	4	3	5	2	3.66667	3	2	2	3	1	2.2	3	4	5	5	3	3	3.83333	1	2	3	4	2	3	2.5	2.84444	2	2	3	1	2	3	3	2	5	2.55556	2	3	2	2	3	2.4	5	5	3	3	3
362	2	2	2	2	1	3	2	2	2	2	1	2	1.8	1	1	2	3	2	1	1.66667	1	2	3	2	2	3	2.16667	1.87778	1	2	1	1	1	2	2	1	1	1.33333	1	1	1	1	1	1	1	1	1	1	2
363	2	3	3	2	4	2	2.66667	3	3	3	4	5	3.6	3	3	5	5	3	3	3.66667	4	2	4	3	4	3	3.33333	3.53333	4	4	5	4	3	3	4	4	3	3.77778	3	3	4	4	3	3.4	3	3	3	3	3
364	1	3	2	2	1	1	1.66667	2	2	2	2	1	1.8	1	1	1	2	1	2	1.33333	1	2	2	1	2	2	1.66667	1.6	1	1	1	2	1	1	1	2	1	1.22222	3	3	3	2	5	3.2	1	3	1	3	3
365	1	1	1	1	1	1	1	1	3	2	1	1	1.6	2	4	2	3	2	2	2.5	1	2	2	3	2	1	1.83333	1.97778	3	4	3	2	2	2	3	1	2	2.44444	2	2	1	4	2	2.2	3	3	3	3	3
366	2	3	3	2	2	2	2.33333	3	3	4	3	3	3.2	4	3	2	5	3	4	3.5	3	3	4	4	3	2	3.16667	3.28889	2	2	3	2	2	1	2	2	3	2.11111	2	3	3	4	2	2.8	3	3	5	1	3
367	1	4	2	2	4	3	2.66667	3	4	3	3	3	3.2	4	3	3	5	5	5	4.16667	3	3	3	2	5	2	3	3.45556	5	4	5	4	3	5	3	5	4	4.22222	3	3	3	3	3	3	3	4	3	4	5
368	2	1	3	3	3	3	2.5	3	2	2	5	2	2.8	1	1	1	2	1	2	1.33333	1	3	3	1	3	2	2.16667	2.1	3	3	3	2	3	3	4	3	2	2.88889	1	2	1	2	1	1.4	1	2	2	2	1
369	4	5	3	3	3	4	3.66667	4	4	3	5	3	3.8	2	2	2	3	3	4	2.66667	1	3	2	2	1	1	1.66667	2.71111	3	1	1	1	2	2	1	1	2	1.55556	1	2	2	1	2	1.6	1	2	2	1	1
370	1	3	4	1	2	3	2.33333	2	2	2	1	1	1.6	2	1	1	2	1	1	1.33333	1	2	2	2	1	2	1.66667	1.53333	1	1	3	1	2	2	2	2	1	1.66667	2	3	2	3	2	2.4	2	1	3	2	2
371	2	3	1	3	2	2	2.16667	5	2	3	2	2	2.8	1	2	2	2	3	2	2	2	4	2	2	2	4	2.66667	2.48889	3	3	2	1	3	4	4	2	3	2.77778	1	1	2	2	1	1.4	2	2	2	2	2
372	4	3	4	3	4	2	3.33333	2	1	2	1	2	1.6	1	2	3	3	2	2	2.16667	1	4	2	1	3	2	2.16667	1.97778	2	2	3	1	1	2	1	2	1	1.66667	2	1	1	2	1	1.4	3	2	3	3	3
373	4	3	5	3	3	3	3.5	4	3	2	3	3	3	2	1	1	1	1	2	1.33333	3	3	5	2	3	4	3.33333	2.55556	2	2	2	2	3	3	2	1	3	2.22222	4	5	4	3	2	3.6	5	3	3	3	4
374	1	1	2	2	2	1	1.5	2	1	3	1	3	2	2	1	1	1	1	2	1.33333	3	2	3	2	1	2	2.16667	1.83333	1	1	1	1	2	2	1	2	1	1.33333	1	1	1	2	1	1.2	2	1	3	2	3
375	4	3	3	3	3	2	3	4	3	4	3	5	3.8	2	3	4	3	2	5	3.16667	2	2	2	4	4	3	2.83333	3.26667	2	2	3	2	2	2	2	2	4	2.33333	2	3	2	3	2	2.4	5	3	2	3	3
376	1	2	1	1	1	1	1.16667	2	1	2	2	1	1.6	2	1	2	1	2	2	1.66667	1	2	2	1	1	1	1.33333	1.53333	5	3	3	5	3	4	5	4	4	4	2	3	2	3	2	2.4	2	1	2	1	1
377	5	5	3	3	2	3	3.5	3	3	3	5	4	3.6	3	1	3	2	3	3	2.5	3	3	5	3	3	5	3.66667	3.25556	5	5	4	4	5	4	5	4	4	4.44444	3	3	3	5	4	3.6	3	5	3	3	3
378	2	1	2	2	2	2	1.83333	4	4	2	3	2	3	2	1	1	1	1	1	1.16667	3	4	5	3	4	5	4	2.72222	1	1	1	1	1	1	2	1	1	1.11111	1	1	1	1	1	1	1	1	2	2	2
379	4	2	3	2	2	3	2.66667	3	2	2	4	3	2.8	2	2	2	2	2	3	2.16667	1	1	1	3	1	2	1.5	2.15556	4	4	3	2	4	3	2	2	3	3	2	3	2	3	3	2.6	1	1	2	2	3
380	2	3	2	3	5	2	2.83333	3	4	3	4	5	3.8	1	2	2	3	2	3	2.16667	3	2	2	1	2	4	2.33333	2.76667	3	4	3	5	3	2	2	2	3	3	3	4	3	3	3	3.2	4	5	3	3	3
381	1	3	3	3	3	3	2.66667	2	1	1	1	1	1.2	2	1	1	3	2	1	1.66667	1	2	2	3	3	2	2.16667	1.67778	5	3	3	4	2	4	3	3	3	3.33333	3	3	5	3	2	3.2	3	3	4	3	3
382	1	1	2	1	1	1	1.16667	2	3	1	1	1	1.6	1	1	3	2	1	1	1.5	2	3	2	1	3	2	2.16667	1.75556	1	1	1	2	1	2	2	1	1	1.33333	1	1	1	1	2	1.2	2	1	1	1	1
383	2	2	1	2	1	2	1.66667	1	2	1	2	2	1.6	1	3	2	3	2	2	2.16667	1	3	2	1	1	1	1.5	1.75556	4	4	5	3	4	5	4	3	4	4	5	4	3	4	4	4	4	4	3	3	3
384	2	1	3	2	3	3	2.33333	3	2	2	3	3	2.6	2	1	2	2	2	3	2	2	3	2	1	3	2	2.16667	2.25556	4	3	4	5	2	4	3	2	4	3.44444	3	3	3	5	2	3.2	3	3	3	2	3
385	3	3	3	2	3	2	2.66667	3	4	5	4	4	4	4	1	2	3	2	2	2.33333	2	2	3	3	2	3	2.5	2.94444	2	1	2	2	1	3	3	2	3	2.11111	5	2	4	2	4	3.4	5	5	4	4	4
386	3	5	3	2	2	3	3	3	3	3	3	1	2.6	5	3	4	3	3	3	3.5	3	5	5	5	5	5	4.66667	3.58889	4	4	3	4	4	4	5	4	2	3.77778	3	5	3	3	3	3.4	3	5	3	3	4
387	4	3	3	4	3	3	3.33333	2	1	3	3	2	2.2	5	3	3	5	3	5	4	3	5	5	3	3	4	3.83333	3.34444	2	1	3	1	2	2	2	2	1	1.77778	2	1	2	2	1	1.6	2	1	2	2	1
388	1	2	1	1	1	1	1.16667	3	3	3	3	3	3	2	1	2	1	2	3	1.83333	1	2	2	1	2	1	1.5	2.11111	3	2	2	2	1	2	3	2	3	2.22222	3	3	3	2	3	2.8	1	2	1	1	2
389	2	2	2	3	1	2	2	5	3	5	3	5	4.2	3	4	5	5	3	3	3.83333	3	5	4	4	4	3	3.83333	3.95556	2	3	2	2	2	2	2	3	2	2.22222	3	5	4	5	5	4.4	4	2	4	4	2
390	1	2	3	1	2	1	1.66667	2	2	3	3	3	2.6	4	5	5	5	5	3	4.5	4	4	3	3	3	3	3.33333	3.47778	2	1	1	3	1	1	1	2	1	1.44444	2	1	2	2	4	2.2	3	3	3	3	2
391	2	3	3	3	2	2	2.5	1	2	2	2	2	1.8	2	3	2	2	1	2	2	2	2	2	2	2	2	2	1.93333	2	2	3	4	3	2	2	1	3	2.44444	2	1	2	2	1	1.6	5	2	2	3	3
392	4	4	2	1	3	2	2.66667	2	2	1	1	1	1.4	1	2	1	3	1	1	1.5	1	2	3	1	3	2	2	1.63333	3	4	3	4	3	2	3	3	5	3.33333	2	2	2	2	2	2	2	1	3	2	4
393	4	5	3	5	2	5	4	3	3	2	2	2	2.4	5	3	3	3	5	3	3.66667	1	1	1	1	2	1	1.16667	2.41111	2	2	3	3	1	2	3	3	2	2.33333	3	3	2	1	2	2.2	1	1	2	2	1
394	2	3	4	2	3	2	2.66667	5	5	3	4	3	4	2	1	1	1	1	1	1.16667	1	2	2	2	3	4	2.33333	2.5	4	3	2	2	4	2	3	3	4	3	3	3	2	1	2	2.2	5	3	3	4	3
395	3	5	3	3	2	2	3	3	3	3	3	5	3.4	3	4	2	4	2	4	3.16667	5	4	4	5	5	5	4.66667	3.74444	2	3	2	3	1	2	3	3	3	2.44444	2	1	1	2	2	1.6	4	3	3	3	3
396	4	1	3	2	2	2	2.33333	3	2	3	3	3	2.8	2	3	2	2	3	2	2.33333	1	3	2	3	2	3	2.33333	2.48889	4	4	2	3	3	4	3	2	4	3.22222	3	3	3	3	5	3.4	4	5	4	3	3
397	2	3	3	3	3	2	2.66667	2	2	3	3	3	2.6	2	3	2	3	1	3	2.33333	1	2	2	1	1	1	1.33333	2.08889	2	2	1	1	1	1	1	1	2	1.33333	1	1	1	1	2	1.2	2	2	2	2	2
398	1	2	2	2	2	2	1.83333	2	3	3	2	3	2.6	2	1	1	3	2	2	1.83333	2	4	2	2	2	2	2.33333	2.25556	2	2	1	1	1	1	1	3	3	1.66667	3	2	3	1	3	2.4	3	3	3	3	3
399	4	2	4	2	2	2	2.66667	2	3	3	1	3	2.4	3	3	3	5	2	5	3.5	1	2	1	1	1	1	1.16667	2.35556	1	2	1	2	1	3	1	1	1	1.44444	2	3	3	2	1	2.2	1	2	2	1	3
400	1	2	1	1	2	1	1.33333	3	2	2	3	3	2.6	2	1	2	2	1	1	1.5	1	2	2	2	1	2	1.66667	1.92222	4	3	3	4	3	4	4	4	4	3.66667	2	1	2	1	2	1.6	3	2	3	2	1
401	2	2	2	1	2	1	1.66667	3	4	3	2	3	3	2	2	2	3	2	1	2	1	2	3	1	1	1	1.5	2.16667	3	3	5	2	3	1	2	1	1	2.33333	2	5	2	3	3	3	1	1	1	1	1
402	1	2	2	1	2	1	1.5	2	2	1	2	1	1.6	2	1	2	1	2	3	1.83333	1	4	2	1	3	3	2.33333	1.92222	4	5	4	4	4	5	3	4	4	4.11111	3	2	3	4	3	3	1	2	2	2	2
403	1	2	2	2	2	2	1.83333	1	2	1	1	3	1.6	2	2	2	3	2	2	2.16667	2	2	2	2	2	2	2	1.92222	3	3	4	4	5	4	3	4	4	3.77778	3	2	1	2	2	2	2	2	3	2	3
404	1	2	2	2	2	2	1.83333	2	2	3	2	3	2.4	3	4	3	3	2	3	3	1	1	1	1	1	1	1	2.13333	1	1	1	2	2	2	2	2	1	1.55556	1	2	1	3	2	1.8	1	1	2	2	2
405	3	2	2	3	3	2	2.5	1	2	2	1	1	1.4	1	1	1	1	1	2	1.16667	1	2	2	2	1	2	1.66667	1.41111	3	3	3	2	2	3	2	2	3	2.55556	2	2	2	2	5	2.6	2	1	3	2	2
406	3	3	2	2	5	3	3	3	3	2	3	2	2.6	1	2	2	2	1	1	1.5	3	1	3	2	1	3	2.16667	2.08889	2	1	2	1	2	2	2	3	3	2	3	2	1	2	2	2	2	3	3	2	3
407	1	1	1	1	1	1	1	3	5	5	3	5	4.2	3	2	2	3	2	3	2.5	1	3	3	3	5	5	3.33333	3.34444	2	2	2	2	3	3	3	2	2	2.33333	3	3	3	4	2	3	3	3	1	2	3
408	2	4	3	3	3	3	3	1	2	1	2	1	1.4	2	2	2	3	2	2	2.16667	3	4	2	1	4	2	2.66667	2.07778	2	3	2	2	2	1	2	2	2	2	1	2	2	2	2	1.8	3	2	3	3	4
409	1	2	2	2	1	2	1.66667	3	5	4	5	5	4.4	4	2	5	2	5	3	3.5	5	2	4	4	4	5	4	3.96667	2	3	2	3	5	4	4	3	4	3.33333	3	4	3	5	4	3.8	4	3	3	3	5
410	2	1	1	2	2	1	1.5	2	3	2	2	1	2	2	1	2	1	2	1	1.5	2	2	4	3	3	4	3	2.16667	3	4	4	3	3	2	3	5	3	3.33333	3	4	4	2	4	3.4	2	1	2	2	3
411	5	3	4	3	3	5	3.83333	3	3	3	2	2	2.6	3	2	3	3	3	4	3	1	2	2	3	3	2	2.16667	2.58889	4	4	3	3	3	5	3	3	4	3.55556	4	3	3	4	4	3.6	2	2	2	2	3
412	1	3	1	2	2	3	2	2	1	3	1	1	1.6	1	1	2	2	2	1	1.5	1	2	2	1	1	2	1.5	1.53333	1	1	2	1	1	1	1	2	1	1.22222	2	2	1	2	2	1.8	1	1	1	1	2
413	4	3	2	3	1	3	2.66667	3	2	3	3	5	3.2	3	5	5	5	4	4	4.33333	2	2	4	3	3	5	3.16667	3.56667	5	5	3	5	4	5	3	4	4	4.22222	2	2	2	3	4	2.6	5	1	3	3	4
414	5	5	4	4	3	4	4.16667	4	3	3	3	4	3.4	2	5	2	3	3	3	3	3	5	5	2	5	5	4.16667	3.52222	5	5	2	3	3	3	5	5	4	3.88889	3	3	3	3	4	3.2	5	5	3	4	3
415	1	1	1	1	1	1	1	1	1	1	1	1	1	1	1	1	1	2	2	1.33333	1	1	2	1	1	2	1.33333	1.22222	3	3	3	3	3	4	4	4	2	3.22222	2	3	2	2	1	2	2	1	2	2	1
416	4	4	4	3	3	3	3.5	3	5	3	3	5	3.8	3	5	4	4	4	2	3.66667	3	2	5	1	3	2	2.66667	3.37778	2	2	3	3	1	2	2	2	3	2.22222	1	1	1	3	1	1.4	1	1	2	3	2
417	2	3	2	2	1	2	2	3	2	3	1	1	2	2	1	3	2	2	2	2	2	2	2	1	2	2	1.83333	1.94444	3	3	2	3	2	2	3	2	1	2.33333	2	2	1	1	1	1.4	3	3	3	3	2
418	4	3	4	4	3	3	3.5	2	2	2	4	2	2.4	2	1	2	1	2	1	1.5	2	3	2	1	3	2	2.16667	2.02222	3	5	5	5	4	3	5	2	5	4.11111	1	2	2	3	3	2.2	3	3	3	3	3
419	4	3	3	2	3	4	3.16667	3	3	3	1	3	2.6	3	5	4	5	2	3	3.66667	3	3	4	4	4	4	3.66667	3.31111	5	3	4	5	4	3	3	4	4	3.88889	5	3	4	3	5	4	4	5	5	5	4
420	4	5	4	3	4	4	4	3	2	3	3	3	2.8	2	1	2	3	2	3	2.16667	5	2	3	2	3	3	3	2.65556	3	5	4	4	5	5	3	5	5	4.33333	3	3	4	3	3	3.2	3	3	3	3	3
421	3	3	3	2	3	2	2.66667	5	3	4	4	5	4.2	3	4	2	3	3	4	3.16667	4	3	5	3	4	4	3.83333	3.73333	3	2	3	3	2	4	3	4	3	3	3	2	3	2	3	2.6	5	4	5	3	3
422	2	5	3	3	4	4	3.5	2	2	1	1	2	1.6	1	3	2	3	2	2	2.16667	1	1	2	1	2	1	1.33333	1.7	2	1	2	1	1	1	1	2	1	1.33333	1	1	2	2	1	1.4	2	2	2	1	2
423	2	3	2	2	2	1	2	2	2	1	1	1	1.4	1	1	1	1	1	1	1	2	1	2	1	1	2	1.5	1.3	2	1	1	2	1	1	1	1	1	1.22222	1	2	1	2	1	1.4	1	1	2	1	1
424	2	2	3	1	2	3	2.16667	1	2	2	2	4	2.2	1	1	2	2	1	2	1.5	1	2	1	1	2	2	1.5	1.73333	1	1	1	2	1	2	2	1	1	1.33333	2	3	2	4	3	2.8	2	2	2	2	2
425	3	3	3	3	3	2	2.83333	2	3	3	2	3	2.6	1	3	3	2	2	3	2.33333	4	5	5	3	5	5	4.5	3.14444	3	3	3	2	3	5	3	2	2	2.88889	3	2	3	2	3	2.6	1	2	3	3	1
426	1	2	1	2	1	1	1.33333	3	3	3	3	5	3.4	3	2	2	3	3	2	2.5	1	2	1	1	2	1	1.33333	2.41111	1	1	2	1	1	1	1	1	1	1.11111	1	1	1	1	1	1	1	1	1	1	1
427	4	5	3	3	2	3	3.33333	5	3	3	2	4	3.4	2	5	5	3	2	2	3.16667	1	1	2	1	1	1	1.16667	2.57778	2	1	1	2	2	3	2	2	2	1.88889	2	2	2	2	1	1.8	2	1	2	3	2
428	2	3	3	3	2	2	2.5	2	2	3	2	1	2	2	1	1	2	1	1	1.33333	3	2	3	3	3	2	2.66667	2	2	1	3	1	4	1	2	1	2	1.88889	2	2	3	3	2	2.4	1	1	2	1	1
429	2	3	4	1	2	3	2.5	4	3	3	5	5	4	3	4	5	3	3	4	3.66667	5	4	5	4	5	4	4.5	4.05556	3	3	2	2	4	2	3	4	4	3	3	4	3	3	3	3.2	5	2	3	4	3
430	1	2	2	2	2	3	2	3	5	4	3	3	3.6	5	3	5	4	3	4	4	3	2	2	3	3	2	2.5	3.36667	1	1	2	2	1	2	1	1	3	1.55556	4	5	5	3	4	4.2	2	2	1	3	3
431	3	1	1	2	2	1	1.66667	2	1	2	1	2	1.6	2	2	2	1	2	3	2	2	2	2	2	2	2	2	1.86667	2	2	2	1	2	2	3	2	1	1.88889	3	2	2	2	2	2.2	1	2	1	1	1
432	2	2	3	2	1	1	1.83333	3	3	3	3	3	3	2	1	2	2	2	2	1.83333	1	2	2	2	1	1	1.5	2.11111	2	2	2	1	2	1	1	1	2	1.55556	1	2	1	2	1	1.4	1	1	1	1	1
433	4	2	3	2	2	2	2.5	3	5	3	4	3	3.6	3	5	4	5	3	3	3.83333	3	3	2	2	3	3	2.66667	3.36667	2	2	2	2	1	2	4	1	3	2.11111	2	3	2	2	3	2.4	4	4	5	3	5
434	4	3	3	3	4	2	3.16667	3	2	3	1	3	2.4	3	3	5	3	2	4	3.33333	5	3	3	3	3	4	3.5	3.07778	2	1	1	1	2	1	1	2	2	1.44444	2	2	2	2	2	2	2	4	2	2	2
435	4	2	3	2	2	3	2.66667	2	1	1	1	3	1.6	2	1	1	2	2	2	1.66667	3	1	2	2	1	2	1.83333	1.7	5	5	5	3	4	5	4	4	3	4.22222	1	1	2	1	1	1.2	3	2	3	3	1
436	4	3	5	4	3	4	3.83333	5	5	5	3	5	4.6	4	3	3	3	3	5	3.5	1	3	3	2	1	4	2.33333	3.47778	4	3	5	4	4	2	4	4	5	3.88889	4	4	5	3	4	4	4	3	3	3	4
437	4	2	4	4	5	3	3.66667	3	3	2	1	4	2.6	1	1	2	2	2	2	1.66667	3	3	3	4	4	4	3.5	2.58889	4	3	3	4	4	4	5	3	3	3.66667	3	3	3	3	2	2.8	3	3	2	3	3
438	4	5	4	3	3	3	3.66667	2	2	1	1	2	1.6	2	1	2	1	2	1	1.5	1	2	2	3	2	3	2.16667	1.75556	3	3	3	4	2	2	3	1	3	2.66667	2	2	2	1	3	2	3	2	3	3	2
439	3	5	3	2	4	3	3.33333	1	1	1	2	1	1.2	2	1	2	2	2	2	1.83333	1	3	2	2	4	3	2.5	1.84444	3	3	2	2	3	3	3	1	3	2.55556	3	3	4	5	3	3.6	2	3	3	4	4
440	4	3	4	3	3	2	3.16667	3	2	3	2	5	3	5	5	4	3	3	4	4	1	3	3	3	2	2	2.33333	3.11111	5	5	3	5	3	3	4	4	4	4	2	3	3	2	2	2.4	2	2	2	2	3
441	2	2	2	2	2	2	2	3	3	3	2	2	2.6	1	1	1	2	2	2	1.5	2	4	5	1	2	4	3	2.36667	2	1	1	2	2	1	2	1	1	1.44444	1	1	1	2	1	1.2	3	4	1	3	2
442	1	2	2	2	1	2	1.66667	2	1	1	2	1	1.4	2	5	2	4	2	2	2.83333	1	2	2	1	5	1	2	2.07778	1	1	2	1	1	1	1	1	1	1.11111	2	2	2	2	2	2	1	1	2	2	2
443	2	3	2	3	3	2	2.5	2	1	1	2	1	1.4	2	2	2	3	2	2	2.16667	3	2	3	2	1	2	2.16667	1.91111	3	4	3	5	4	3	2	2	3	3.22222	3	3	2	2	1	2.2	3	5	4	3	5
444	4	3	2	3	3	3	3	1	3	1	1	1	1.4	2	3	2	2	1	1	1.83333	1	2	2	3	1	1	1.66667	1.63333	3	4	5	4	4	4	5	5	4	4.22222	2	2	3	3	2	2.4	3	3	2	3	2
445	2	2	1	2	1	2	1.66667	2	1	1	2	1	1.4	2	1	2	1	2	1	1.5	1	1	2	1	1	2	1.33333	1.41111	1	2	1	2	1	1	1	2	1	1.33333	1	2	1	2	1	1.4	1	1	1	1	3
446	3	3	2	1	1	1	1.83333	2	1	3	2	3	2.2	3	1	2	2	2	1	1.83333	3	1	2	3	2	1	2	2.01111	1	2	3	2	2	1	1	1	1	1.55556	1	1	1	1	2	1.2	3	2	3	2	2
447	5	3	3	3	3	3	3.33333	5	3	3	2	3	3.2	3	3	5	3	2	1	2.83333	3	2	3	2	2	3	2.5	2.84444	3	3	4	4	2	4	3	3	2	3.11111	5	1	3	3	3	3	3	3	3	5	2
448	2	1	1	1	1	2	1.33333	2	2	1	3	1	1.8	1	1	1	2	1	2	1.33333	2	3	2	2	2	2	2.16667	1.76667	5	3	3	5	3	5	4	3	4	3.88889	2	1	2	2	2	1.8	4	3	5	3	3
449	2	3	2	3	3	4	2.83333	2	3	3	4	4	3.2	5	5	5	3	5	3	4.33333	2	2	3	2	1	2	2	3.17778	4	3	4	3	5	4	4	3	3	3.66667	2	5	4	3	3	3.4	3	3	5	4	4
450	1	2	3	2	2	1	1.83333	1	1	1	1	1	1	1	1	2	2	1	2	1.5	1	1	3	2	2	1	1.66667	1.38889	1	1	2	1	1	1	1	2	1	1.22222	1	2	1	2	2	1.6	2	2	2	1	1
451	3	2	1	2	1	2	1.83333	3	2	3	2	1	2.2	1	1	2	1	2	2	1.5	1	2	3	1	2	2	1.83333	1.84444	1	1	1	2	2	1	1	1	1	1.22222	3	3	3	3	3	3	2	3	4	3	3
452	1	1	1	2	1	1	1.16667	3	2	3	3	5	3.2	3	2	4	3	3	5	3.33333	1	3	2	3	3	2	2.33333	2.95556	4	4	4	4	5	4	4	3	2	3.77778	2	2	2	2	4	2.4	4	3	3	3	5
453	4	2	1	1	2	1	1.83333	3	2	1	2	1	1.8	1	1	1	1	1	2	1.16667	1	2	4	1	3	4	2.5	1.82222	2	2	2	2	2	2	2	2	3	2.11111	1	2	1	2	2	1.6	2	2	3	2	1
454	2	1	1	1	1	1	1.16667	1	2	1	1	1	1.2	2	1	1	1	1	2	1.33333	1	1	2	1	1	2	1.33333	1.28889	1	1	1	1	3	1	2	1	1	1.33333	2	2	1	2	1	1.6	1	1	2	1	1
455	2	2	3	2	2	2	2.16667	1	1	1	1	1	1	2	1	3	2	1	4	2.16667	1	1	2	2	1	2	1.5	1.55556	1	1	1	2	1	2	1	2	1	1.33333	2	2	1	2	1	1.6	1	1	2	2	2
456	3	1	1	2	2	1	1.66667	3	2	3	1	1	2	3	2	2	2	2	2	2.16667	2	1	3	4	3	3	2.66667	2.27778	3	5	4	3	3	4	4	4	4	3.77778	5	3	4	5	4	4.2	5	3	3	3	3
457	4	4	2	3	2	3	3	2	1	1	1	1	1.2	2	3	2	3	1	2	2.16667	1	1	2	2	1	1	1.33333	1.56667	1	1	2	1	1	2	1	1	2	1.33333	2	2	2	2	1	1.8	2	1	2	1	1
458	2	2	1	2	2	1	1.66667	2	1	3	2	4	2.4	3	1	1	2	2	2	1.83333	1	3	2	2	1	3	2	2.07778	3	3	4	2	4	2	3	2	2	2.77778	3	2	5	5	2	3.4	3	5	3	3	4
459	2	3	3	3	2	3	2.66667	2	3	3	2	4	2.8	2	3	3	3	1	3	2.5	3	4	3	4	3	2	3.16667	2.82222	4	4	5	4	3	3	4	5	5	4.11111	4	3	3	3	5	3.6	2	2	1	3	3
460	4	2	2	2	2	3	2.5	2	3	1	2	3	2.2	5	3	2	5	3	3	3.5	3	2	2	2	1	2	2	2.56667	2	3	2	4	3	3	3	2	4	2.88889	2	2	1	1	1	1.4	2	2	2	1	1
461	3	3	2	4	3	3	3	3	5	5	2	3	3.6	5	2	5	3	2	4	3.5	3	2	4	2	3	3	2.83333	3.31111	4	3	3	3	2	3	2	2	4	2.88889	5	3	4	3	4	3.8	3	5	3	2	3
462	5	3	3	4	3	3	3.5	3	5	3	5	4	4	3	3	3	4	3	1	2.83333	3	3	4	2	2	4	3	3.27778	4	5	3	4	4	3	4	4	2	3.66667	3	4	3	2	2	2.8	2	3	2	3	4
463	3	3	3	2	1	2	2.33333	5	3	3	3	4	3.6	5	3	2	4	3	5	3.66667	4	3	3	3	5	3	3.5	3.58889	2	3	3	5	2	3	3	3	2	2.88889	3	5	3	3	4	3.6	3	3	4	3	3
464	4	2	4	5	2	3	3.33333	3	2	1	2	3	2.2	2	1	2	1	2	3	1.83333	1	2	3	3	1	3	2.16667	2.06667	2	1	1	1	1	1	1	1	2	1.22222	2	1	1	1	1	1.2	1	1	3	2	2
465	3	1	2	2	2	1	1.83333	1	2	1	2	1	1.4	1	1	1	1	1	1	1	1	1	1	1	1	1	1	1.13333	1	1	2	2	2	2	2	2	2	1.77778	2	1	1	1	1	1.2	1	1	1	2	1
466	2	2	1	2	2	2	1.83333	3	3	4	3	2	3	2	1	3	2	2	3	2.16667	2	2	2	2	3	4	2.5	2.55556	1	1	1	1	1	1	2	2	2	1.33333	2	2	2	1	1	1.6	2	1	1	3	1
467	1	2	1	1	1	1	1.16667	3	4	4	3	3	3.4	3	1	1	2	1	2	1.66667	1	2	3	3	4	2	2.5	2.52222	3	3	4	2	5	4	3	5	3	3.55556	2	1	1	2	2	1.6	2	2	2	5	4
468	4	3	4	5	4	4	4	3	3	3	5	3	3.4	3	3	2	2	3	2	2.5	1	3	3	2	3	4	2.66667	2.85556	2	2	1	1	2	2	3	1	2	1.77778	1	1	1	2	1	1.2	1	1	1	1	1
469	5	3	4	3	2	3	3.33333	3	5	2	4	5	3.8	3	2	1	3	3	3	2.5	1	2	4	2	4	2	2.5	2.93333	2	4	3	2	5	3	3	3	4	3.22222	3	4	4	4	4	3.8	3	5	3	4	3
470	1	1	1	2	1	2	1.33333	1	1	1	2	2	1.4	2	2	1	2	2	1	1.66667	2	2	5	1	3	3	2.66667	1.91111	3	5	3	3	4	4	3	3	4	3.55556	2	2	2	3	2	2.2	2	1	2	2	3
471	3	4	3	3	3	4	3.33333	3	2	1	1	2	1.8	2	1	2	1	2	1	1.5	1	2	3	3	2	3	2.33333	1.87778	5	3	4	5	4	4	3	4	4	4	5	2	3	3	2	3	3	4	3	5	4
472	2	2	1	1	3	1	1.66667	1	2	1	1	1	1.2	2	1	2	2	2	2	1.83333	1	2	3	2	1	2	1.83333	1.62222	2	1	2	2	2	1	2	3	2	1.88889	3	3	3	2	4	3	3	3	3	5	3
473	1	2	1	1	1	3	1.5	1	1	2	1	2	1.4	3	3	4	3	2	2	2.83333	3	3	4	4	5	5	4	2.74444	1	2	2	3	2	1	2	3	2	2	2	1	2	1	2	1.6	1	1	2	2	1
474	1	3	3	2	2	1	2	1	2	1	1	1	1.2	2	3	4	2	2	2	2.5	2	2	2	2	2	3	2.16667	1.95556	2	1	2	1	2	2	1	1	2	1.55556	1	1	2	1	1	1.2	1	1	1	2	1
475	3	3	2	2	2	3	2.5	2	2	4	2	2	2.4	3	5	4	3	2	2	3.16667	4	5	4	4	4	5	4.33333	3.3	3	3	4	2	3	4	3	2	4	3.11111	3	3	3	4	3	3.2	5	3	3	3	3
476	1	1	1	2	2	2	1.5	2	3	3	5	1	2.8	5	3	5	3	3	5	4	4	2	5	3	4	4	3.66667	3.48889	5	5	5	3	5	3	5	2	5	4.22222	3	5	3	3	2	3.2	3	3	3	3	2
477	2	1	2	2	2	2	1.83333	5	3	5	5	4	4.4	3	2	3	3	5	3	3.16667	5	2	5	3	2	4	3.5	3.68889	3	2	5	5	3	5	3	4	2	3.55556	4	3	4	5	4	4	4	4	3	3	4
478	1	3	3	4	2	3	2.66667	3	3	4	4	2	3.2	2	1	1	3	3	2	2	3	4	3	2	4	4	3.33333	2.84444	3	3	5	2	4	3	4	4	2	3.33333	3	5	3	2	2	3	3	3	4	3	3
479	3	3	3	3	2	2	2.66667	2	2	3	3	2	2.4	2	1	1	2	2	2	1.66667	1	1	1	1	1	1	1	1.68889	3	4	2	3	4	2	2	3	2	2.77778	2	3	3	3	5	3.2	3	3	2	3	3
480	5	3	4	3	5	3	3.83333	2	2	3	3	2	2.4	3	4	3	3	3	3	3.16667	3	4	5	4	4	2	3.66667	3.07778	2	2	3	4	2	3	2	2	4	2.66667	2	3	2	2	1	2	2	2	1	2	1
481	3	4	1	3	2	2	2.5	3	3	2	3	2	2.6	2	2	3	3	2	2	2.33333	2	3	1	2	3	2	2.16667	2.36667	2	1	1	2	1	2	3	2	1	1.66667	2	1	1	1	2	1.4	1	2	1	2	1
482	1	1	2	1	2	1	1.33333	3	3	2	3	3	2.8	2	3	2	3	3	4	2.83333	3	5	3	4	5	3	3.83333	3.15556	2	2	2	2	2	2	3	2	2	2.11111	2	2	1	1	1	1.4	1	2	2	1	3
483	2	2	3	1	2	2	2	2	2	3	2	3	2.4	3	3	3	3	3	3	3	3	3	3	2	2	3	2.66667	2.68889	2	3	2	2	1	2	2	2	1	1.88889	1	1	1	1	1	1	2	3	1	3	2
484	2	3	5	3	3	3	3.16667	2	1	2	1	1	1.4	3	1	3	2	3	3	2.5	3	2	5	4	3	3	3.33333	2.41111	2	3	2	2	3	2	4	2	1	2.33333	3	5	4	3	2	3.4	5	3	3	4	3
485	5	4	3	3	2	3	3.33333	3	3	3	3	4	3.2	3	5	3	3	5	5	4	4	4	5	4	3	3	3.83333	3.67778	4	3	4	3	4	5	4	4	2	3.66667	5	2	3	3	5	3.6	4	4	3	3	3
486	4	5	3	3	5	3	3.83333	2	2	2	2	2	2	3	5	3	2	3	4	3.33333	4	4	4	3	5	4	4	3.11111	4	4	4	3	3	5	4	5	4	4	3	3	3	2	3	2.8	5	3	3	5	5
487	4	2	4	5	3	4	3.66667	4	3	3	3	3	3.2	4	3	5	5	5	4	4.33333	1	2	4	1	3	2	2.16667	3.23333	2	4	4	2	3	2	2	2	2	2.55556	1	1	2	1	1	1.2	1	2	1	1	2
488	1	2	1	1	3	1	1.5	3	5	5	4	5	4.4	4	4	2	5	3	4	3.66667	2	5	5	4	4	4	4	4.02222	5	5	3	3	3	5	4	4	5	4.11111	3	3	4	3	4	3.4	5	5	2	4	5
489	2	2	2	1	2	2	1.83333	1	2	3	2	1	1.8	1	1	2	1	2	1	1.33333	3	2	3	2	3	3	2.66667	1.93333	2	3	3	5	4	3	2	3	3	3.11111	2	1	2	2	1	1.6	5	4	3	3	3
490	2	2	1	2	2	2	1.83333	2	2	1	3	2	2	2	2	1	2	2	2	1.83333	1	1	2	1	1	3	1.5	1.77778	3	4	4	3	5	3	3	4	1	3.33333	2	2	3	1	1	1.8	2	3	2	3	2
491	3	3	3	3	2	2	2.66667	3	5	2	3	5	3.6	2	1	3	2	2	2	2	2	2	3	1	2	2	2	2.53333	2	2	2	2	2	3	1	2	1	1.88889	1	2	2	1	1	1.4	1	1	1	1	1
492	1	2	2	2	2	2	1.83333	4	3	3	3	3	3.2	5	2	5	5	5	5	4.5	1	2	4	3	3	4	2.83333	3.51111	4	3	3	5	4	3	3	3	3	3.44444	2	2	2	1	1	1.6	2	3	2	2	2
493	1	3	2	4	2	3	2.5	5	3	5	5	5	4.6	2	3	4	3	3	2	2.83333	3	4	5	4	2	4	3.66667	3.7	2	5	4	3	3	4	5	3	4	3.66667	2	3	3	2	2	2.4	3	2	3	3	3
494	4	2	5	5	4	3	3.83333	3	4	3	3	3	3.2	3	1	2	2	2	3	2.16667	4	2	5	5	4	4	4	3.12222	5	5	3	3	3	4	4	4	4	3.88889	3	3	3	3	3	3	4	3	5	4	5
495	1	2	2	3	3	2	2.16667	2	3	3	2	1	2.2	2	3	2	4	2	2	2.5	1	3	4	3	2	3	2.66667	2.45556	1	1	1	2	1	1	2	1	1	1.22222	1	1	1	1	1	1	2	2	2	1	1
496	4	4	3	2	3	4	3.33333	1	2	1	2	1	1.4	2	1	3	2	2	2	2	1	2	2	2	1	1	1.5	1.63333	2	2	1	1	2	3	2	1	1	1.66667	2	1	2	1	2	1.6	3	2	2	1	2
497	1	2	1	2	1	3	1.66667	2	1	1	1	1	1.2	2	2	2	2	1	1	1.66667	3	3	1	2	5	2	2.66667	1.84444	2	1	2	1	1	1	1	2	1	1.33333	1	2	1	3	2	1.8	1	1	1	1	2
498	2	2	2	3	3	4	2.66667	2	2	3	3	4	2.8	3	5	5	5	5	5	4.66667	1	1	2	2	1	1	1.33333	2.93333	1	1	1	2	1	1	1	1	1	1.11111	3	2	2	3	1	2.2	2	1	2	2	3
499	4	3	3	2	3	5	3.33333	3	2	2	2	3	2.4	4	2	3	3	2	3	2.83333	1	2	2	1	2	2	1.66667	2.3	3	4	5	2	2	3	3	4	1	3	5	5	3	3	3	3.8	4	5	3	3	3
500	1	1	1	2	1	2	1.33333	2	3	3	1	1	2	2	1	1	2	1	2	1.5	1	2	2	2	2	1	1.66667	1.72222	1	1	1	2	1	1	1	1	2	1.22222	2	1	1	1	2	1.4	2	3	1	1	3
501	2	2	3	2	2	3	2.33333	1	1	2	1	2	1.4	3	2	2	2	1	1	1.83333	1	2	2	2	1	1	1.5	1.57778	2	2	3	2	2	2	2	1	3	2.11111	1	1	1	2	2	1.4	2	1	1	2	1
502	2	2	2	1	1	2	1.66667	1	2	2	1	1	1.4	1	1	1	2	1	1	1.16667	1	2	2	1	1	1	1.33333	1.3	3	2	2	1	2	2	2	1	1	1.77778	1	1	2	2	2	1.6	2	2	1	3	3
503	3	3	2	2	2	2	2.33333	1	1	1	2	1	1.2	2	1	1	2	2	1	1.5	1	2	2	1	2	2	1.66667	1.45556	2	2	2	1	3	2	3	2	2	2.11111	2	1	1	2	1	1.4	1	1	1	1	1
504	2	2	2	2	3	4	2.5	4	4	3	5	4	4	5	5	5	4	3	4	4.33333	1	4	5	5	3	4	3.66667	4	5	4	5	4	4	4	3	3	4	4	2	2	3	3	2	2.4	5	3	3	4	3
505	1	2	1	3	1	2	1.66667	5	3	3	3	3	3.4	2	1	2	3	2	2	2	3	4	5	3	4	3	3.66667	3.02222	2	2	2	1	2	1	3	2	1	1.77778	3	3	3	5	5	3.8	5	5	3	4	3
506	3	3	2	3	1	2	2.33333	3	2	3	3	3	2.8	4	3	3	3	3	2	3	3	3	5	3	5	3	3.66667	3.15556	3	2	2	3	2	2	2	1	1	2	3	5	3	2	3	3.2	3	2	2	2	3
507	2	3	3	2	3	3	2.66667	2	1	3	3	3	2.4	1	2	2	2	1	1	1.5	2	2	2	1	2	1	1.66667	1.85556	1	2	2	1	2	1	1	2	2	1.55556	1	2	3	1	1	1.6	4	2	2	1	2
508	2	1	2	2	1	1	1.5	2	1	2	1	1	1.4	1	3	2	2	2	1	1.83333	2	2	2	2	2	2	2	1.74444	4	4	4	5	3	5	3	4	4	4	3	2	2	3	2	2.4	2	1	1	1	2
509	1	1	2	2	2	2	1.66667	2	1	1	1	2	1.4	2	1	1	1	1	1	1.16667	1	1	2	1	2	2	1.5	1.35556	1	1	1	1	2	1	1	2	1	1.22222	2	1	2	2	1	1.6	1	1	1	2	1
510	4	2	1	2	3	2	2.33333	3	3	3	5	3	3.4	5	5	4	4	3	3	4	4	4	5	3	5	1	3.66667	3.68889	1	2	1	2	3	5	3	1	2	2.22222	5	3	4	5	4	4.2	5	2	3	3	3
511	1	3	3	5	3	3	3	2	2	3	2	2	2.2	3	1	2	3	2	2	2.16667	2	2	2	1	2	3	2	2.12222	1	1	2	1	1	1	2	2	1	1.33333	1	2	2	1	1	1.4	2	1	1	1	1
512	4	5	2	3	3	4	3.5	3	3	4	5	4	3.8	3	2	3	3	1	2	2.33333	2	2	3	5	2	4	3	3.04444	4	4	5	4	5	4	5	4	4	4.33333	4	3	4	3	1	3	3	3	2	2	2
513	1	2	3	2	3	3	2.33333	2	2	2	1	3	2	2	2	1	2	2	2	1.83333	1	2	2	2	1	2	1.66667	1.83333	2	3	2	2	2	2	2	2	2	2.11111	3	3	2	2	3	2.6	2	1	2	1	2
514	2	3	2	2	3	3	2.5	1	1	1	1	1	1	1	1	2	2	2	2	1.66667	2	2	2	1	2	2	1.83333	1.5	2	2	2	1	2	2	1	2	1	1.66667	1	1	1	1	1	1	2	2	1	1	1
515	2	2	4	2	2	3	2.5	1	1	1	1	1	1	2	2	3	2	3	2	2.33333	3	1	3	1	3	2	2.16667	1.83333	2	2	3	2	2	2	2	2	1	2	1	2	2	3	2	2	2	2	3	3	2
516	1	1	2	2	1	1	1.33333	1	2	1	2	2	1.6	3	2	1	3	3	2	2.33333	2	3	4	3	2	3	2.83333	2.25556	1	1	1	1	1	2	1	1	1	1.11111	2	2	1	1	1	1.4	1	2	2	1	1
517	2	2	3	2	3	1	2.16667	2	3	2	1	2	2	2	1	2	2	2	2	1.83333	4	4	3	3	3	3	3.33333	2.38889	1	2	1	2	1	3	2	2	2	1.77778	4	5	5	5	4	4.6	1	1	1	2	1
518	1	3	2	2	3	2	2.16667	2	1	1	2	3	1.8	1	1	1	1	1	1	1	1	1	2	1	1	2	1.33333	1.37778	1	1	3	2	3	1	2	1	1	1.66667	3	1	1	2	1	1.6	1	1	2	2	1
519	1	3	2	3	3	2	2.33333	3	3	3	3	3	3	5	5	3	4	5	2	4	4	4	4	4	4	2	3.66667	3.55556	5	4	5	3	5	5	4	5	4	4.44444	3	3	3	5	3	3.4	1	1	2	1	1
520	2	2	3	2	3	3	2.5	1	1	2	2	2	1.6	3	1	2	2	1	2	1.83333	1	2	3	2	2	1	1.83333	1.75556	3	3	5	3	3	5	3	3	3	3.44444	4	4	3	2	3	3.2	3	2	3	3	3
521	2	2	1	1	2	2	1.66667	3	2	3	2	3	2.6	1	1	2	2	2	2	1.66667	1	2	3	2	2	2	2	2.08889	1	1	1	1	2	1	2	1	1	1.22222	3	3	3	2	3	2.8	2	3	1	2	2
522	2	2	2	2	1	2	1.83333	3	3	4	3	3	3.2	1	1	3	1	3	3	2	2	4	5	3	5	4	3.83333	3.01111	2	2	2	3	4	3	2	2	2	2.44444	1	2	1	1	1	1.2	2	3	2	2	3
523	2	3	2	3	3	4	2.83333	3	4	3	3	2	3	4	2	2	3	5	3	3.16667	3	4	5	2	3	3	3.33333	3.16667	3	3	4	2	2	3	1	2	3	2.55556	5	4	3	3	3	3.6	3	3	3	5	4
524	2	3	3	1	2	2	2.16667	2	1	1	1	1	1.2	2	1	1	1	1	2	1.33333	1	1	2	1	1	2	1.33333	1.28889	2	3	2	3	3	2	4	3	4	2.88889	1	1	1	1	1	1	1	2	2	2	2
525	1	1	1	2	1	1	1.16667	2	1	1	1	1	1.2	3	2	1	3	2	2	2.16667	1	2	5	2	2	3	2.5	1.95556	2	2	5	4	5	4	2	3	3	3.33333	3	3	3	3	3	3	2	2	2	2	1
526	2	1	2	2	1	1	1.5	3	3	3	2	2	2.6	2	3	3	3	2	2	2.5	1	2	1	1	2	1	1.33333	2.14444	2	3	3	4	2	2	3	4	4	3	3	2	3	3	2	2.6	3	3	3	3	3
527	3	2	1	1	2	2	1.83333	3	2	2	1	2	2	2	3	2	2	2	2	2.16667	1	1	2	1	1	2	1.33333	1.83333	1	1	2	2	1	1	2	1	1	1.33333	1	2	1	1	2	1.4	2	1	1	2	1
528	4	5	3	5	4	4	4.16667	3	3	3	5	5	3.8	5	3	3	3	4	5	3.83333	3	4	4	4	4	4	3.83333	3.82222	3	5	3	4	4	3	5	4	5	4	5	3	4	5	5	4.4	3	3	4	3	3
529	4	4	3	3	2	4	3.33333	2	1	2	1	2	1.6	4	4	5	3	2	5	3.83333	3	4	3	3	3	3	3.16667	2.86667	4	4	4	5	3	4	5	4	2	3.88889	2	2	3	3	1	2.2	3	2	2	1	3
530	2	3	2	1	2	2	2	2	2	2	4	2	2.4	5	3	3	3	3	5	3.66667	1	2	2	2	2	1	1.66667	2.57778	2	2	3	2	1	3	3	2	2	2.22222	3	1	2	1	1	1.6	2	2	1	2	1
531	1	2	3	2	3	4	2.5	3	5	3	3	3	3.4	2	2	3	2	2	2	2.16667	2	1	2	5	2	5	2.83333	2.8	3	4	3	4	3	5	3	3	1	3.22222	3	3	3	4	4	3.4	4	4	3	3	3
532	1	2	3	3	2	2	2.16667	2	2	1	1	3	1.8	3	1	2	2	2	1	1.83333	1	1	1	1	1	1	1	1.54444	2	3	2	1	3	2	3	3	2	2.33333	4	3	4	3	5	3.8	3	5	2	2	2
533	5	3	2	3	2	3	3	3	5	3	5	5	4.2	2	4	2	3	3	5	3.16667	2	2	2	2	3	2	2.16667	3.17778	1	1	2	2	2	2	1	2	3	1.77778	5	3	3	4	4	3.8	2	4	3	3	3
534	1	3	2	3	2	1	2	2	2	1	1	1	1.4	1	2	2	3	2	2	2	1	1	1	1	1	4	1.5	1.63333	5	4	5	5	4	5	3	4	4	4.33333	4	3	3	3	1	2.8	3	2	3	3	3
535	3	3	5	5	3	2	3.5	3	3	3	2	5	3.2	5	4	3	4	3	4	3.83333	2	2	2	4	3	2	2.5	3.17778	3	2	4	4	2	4	3	4	4	3.33333	3	5	3	3	2	3.2	3	4	1	3	2
536	3	3	5	3	3	2	3.16667	3	3	3	2	3	2.8	5	3	3	3	4	3	3.5	1	4	2	2	2	1	2	2.76667	2	2	2	4	3	2	3	3	2	2.55556	2	1	2	2	1	1.6	2	3	3	3	3
537	4	5	3	4	3	4	3.83333	3	4	3	3	3	3.2	5	2	4	2	3	2	3	4	2	4	3	3	3	3.16667	3.12222	3	5	4	2	3	3	3	5	2	3.33333	5	3	3	3	2	3.2	3	2	3	2	3
538	4	1	2	2	1	1	1.83333	1	1	1	1	2	1.2	1	2	1	2	2	2	1.66667	1	2	1	1	2	2	1.5	1.45556	2	2	2	1	1	1	2	1	2	1.55556	3	2	3	3	3	2.8	1	1	2	1	2
539	1	2	1	2	2	2	1.66667	1	1	1	1	2	1.2	1	3	1	2	1	2	1.66667	1	1	3	1	3	1	1.66667	1.51111	1	1	1	2	1	1	1	2	2	1.33333	2	1	1	2	1	1.4	2	1	2	1	1
540	1	1	1	1	1	1	1	3	3	4	3	4	3.4	3	1	2	2	2	2	2	1	2	2	2	1	2	1.66667	2.35556	3	5	3	4	2	3	5	3	3	3.44444	3	3	2	2	2	2.4	5	3	2	3	5
541	4	3	4	5	2	4	3.66667	3	2	3	2	3	2.6	5	4	3	3	3	5	3.83333	2	4	3	4	3	5	3.5	3.31111	1	2	1	1	2	2	2	1	2	1.55556	2	2	3	2	2	2.2	4	2	2	3	2
542	1	2	2	1	2	1	1.5	4	3	3	5	4	3.8	5	3	3	2	3	2	3	3	4	3	3	5	4	3.66667	3.48889	3	3	2	3	3	4	3	2	2	2.77778	4	5	5	5	5	4.8	4	5	3	5	3
543	2	4	2	3	3	2	2.66667	3	5	3	3	5	3.8	3	5	3	5	2	3	3.5	4	4	4	4	4	3	3.83333	3.71111	4	5	4	4	2	3	3	3	5	3.66667	3	3	3	3	5	3.4	3	4	3	3	3
544	4	3	1	3	2	3	2.66667	1	2	3	1	3	2	1	1	2	2	2	2	1.66667	1	1	2	2	2	1	1.5	1.72222	2	2	3	1	3	1	1	2	1	1.77778	2	2	3	2	1	2	2	3	3	2	3
545	2	3	2	2	3	2	2.33333	2	2	3	2	3	2.4	2	5	3	2	1	2	2.5	3	1	1	1	1	3	1.66667	2.18889	2	3	3	2	1	3	2	2	2	2.22222	3	2	2	2	2	2.2	5	3	3	3	2
546	2	3	2	2	2	2	2.16667	5	3	3	2	4	3.4	4	4	5	4	5	4	4.33333	2	4	4	3	3	3	3.16667	3.63333	1	2	1	2	1	1	3	2	2	1.66667	5	4	3	3	4	3.8	1	1	5	2	2
547	1	3	1	1	2	3	1.83333	1	2	2	2	2	1.8	2	1	2	2	2	2	1.83333	2	2	1	1	1	1	1.33333	1.65556	1	2	1	1	2	1	1	1	3	1.44444	2	1	2	2	2	1.8	2	1	2	2	2
548	2	2	5	3	2	3	2.83333	2	3	5	1	3	2.8	2	1	2	2	1	3	1.83333	2	2	3	4	3	4	3	2.54444	2	4	3	3	4	1	2	1	2	2.44444	2	2	2	2	2	2	1	1	2	2	1
549	3	2	4	2	2	3	2.66667	1	2	1	1	1	1.2	1	2	2	2	1	2	1.66667	1	1	2	2	1	2	1.5	1.45556	3	3	5	2	3	5	4	3	3	3.44444	2	1	2	2	2	1.8	1	2	1	2	3
550	2	2	1	1	2	2	1.66667	3	3	3	3	5	3.4	5	3	2	3	3	2	3	3	3	4	3	4	5	3.66667	3.35556	2	1	2	2	3	2	2	2	4	2.22222	1	2	2	2	1	1.6	1	2	3	1	1
551	1	3	1	1	1	1	1.33333	3	3	4	3	5	3.6	3	4	5	5	3	5	4.16667	1	3	3	2	2	3	2.33333	3.36667	3	3	4	1	3	2	4	2	4	2.88889	5	5	4	5	4	4.6	2	3	2	2	3
552	2	3	4	1	3	2	2.5	3	3	2	2	2	2.4	2	1	1	2	1	2	1.5	1	2	2	1	1	2	1.5	1.8	2	2	1	1	2	1	2	1	1	1.44444	2	3	1	2	1	1.8	2	2	1	2	1
553	1	2	1	1	1	1	1.16667	3	5	3	5	3	3.8	1	1	2	1	1	2	1.33333	3	2	4	3	4	3	3.16667	2.76667	2	3	2	2	5	2	4	3	2	2.77778	3	1	2	2	2	2	3	4	2	3	3
554	1	3	3	2	3	1	2.16667	3	4	2	2	3	2.8	3	3	2	3	2	3	2.66667	3	4	5	3	4	2	3.5	2.98889	4	2	3	3	4	4	3	3	4	3.33333	5	5	4	5	3	4.4	3	2	3	3	3
555	1	2	2	2	2	1	1.66667	3	3	1	1	2	2	3	1	2	2	2	3	2.16667	2	1	3	1	3	4	2.33333	2.16667	3	4	1	2	2	1	3	4	3	2.55556	2	2	2	2	2	2	3	4	4	3	3
556	3	2	2	2	1	2	2	2	3	3	3	4	3	2	1	2	1	3	1	1.66667	4	5	5	3	5	5	4.5	3.05556	5	5	5	3	4	5	4	5	4	4.44444	3	2	3	3	4	3	3	5	3	4	3
557	1	3	2	2	2	2	2	2	1	3	1	1	1.6	3	2	2	3	3	1	2.33333	1	2	2	1	1	4	1.83333	1.92222	1	1	1	2	2	2	1	1	1	1.33333	2	2	2	2	2	2	1	1	2	1	2
558	1	1	1	1	2	2	1.33333	3	3	3	3	3	3	5	3	2	3	3	4	3.33333	3	2	2	2	2	5	2.66667	3	1	2	1	1	1	2	2	1	1	1.33333	1	1	1	1	1	1	1	1	1	1	2
559	2	2	2	2	2	2	2	3	2	3	2	3	2.6	2	1	2	1	2	2	1.66667	3	1	2	2	1	2	1.83333	2.03333	1	2	3	2	2	2	2	2	1	1.88889	1	1	1	1	1	1	1	1	1	2	1
560	3	3	3	2	2	2	2.5	2	3	3	2	2	2.4	3	1	2	3	3	3	2.5	1	2	3	2	2	2	2	2.3	2	2	4	3	2	2	3	1	1	2.22222	2	3	2	2	2	2.2	2	2	3	2	3
561	3	5	5	3	3	3	3.66667	3	2	3	2	2	2.4	2	1	2	3	2	3	2.16667	1	1	1	1	2	1	1.16667	1.91111	3	3	2	2	2	2	3	2	1	2.22222	4	3	4	3	2	3.2	4	5	5	4	3
562	2	5	3	3	5	4	3.66667	3	3	3	3	2	2.8	3	2	5	5	3	4	3.66667	1	2	3	3	2	3	2.33333	2.93333	4	4	3	3	3	5	4	4	2	3.55556	2	2	2	2	2	2	5	3	3	3	4
563	1	3	1	3	2	1	1.83333	2	2	2	1	2	1.8	3	1	2	3	3	3	2.5	1	2	4	1	2	3	2.16667	2.15556	2	1	2	2	3	2	1	1	2	1.77778	2	2	2	2	2	2	2	2	2	1	1
564	1	5	4	3	3	3	3.16667	2	2	3	2	2	2.2	2	3	3	3	3	3	2.83333	1	2	4	3	2	1	2.16667	2.4	4	3	5	4	4	4	4	3	4	3.88889	2	2	2	2	2	2	3	3	3	5	3
565	1	2	1	1	1	2	1.33333	3	2	1	1	2	1.8	5	4	5	3	3	3	3.83333	3	3	5	3	4	3	3.5	3.04444	3	3	2	3	2	3	2	2	4	2.66667	3	3	4	2	4	3.2	3	4	3	4	5
566	4	3	3	3	3	3	3.16667	3	3	3	2	5	3.2	3	1	3	3	3	5	3	4	4	4	3	4	4	3.83333	3.34444	3	3	3	2	3	5	3	3	3	3.11111	3	3	4	5	5	4	1	1	2	1	1
567	2	2	2	1	1	2	1.66667	3	5	3	3	3	3.4	5	3	3	5	5	3	4	3	3	4	3	3	5	3.5	3.63333	3	4	4	3	4	2	4	2	4	3.33333	3	3	3	2	2	2.6	5	4	3	5	4
568	1	1	1	2	1	1	1.16667	2	1	2	3	5	2.6	1	3	1	3	2	2	2	1	1	2	2	1	3	1.66667	2.08889	4	3	4	3	2	3	3	4	3	3.22222	3	3	3	3	2	2.8	3	4	2	3	3
569	1	2	1	1	1	1	1.16667	2	1	2	1	3	1.8	1	1	2	2	1	1	1.33333	1	1	3	2	2	2	1.83333	1.65556	2	1	2	1	1	2	2	1	2	1.55556	2	2	2	1	2	1.8	1	1	2	1	1
570	4	4	3	3	5	3	3.66667	3	4	4	1	4	3.2	2	5	5	4	3	4	3.83333	4	3	5	2	3	3	3.33333	3.45556	3	3	3	2	4	5	3	3	4	3.33333	3	4	3	3	4	3.4	1	1	3	2	1
571	4	5	3	5	3	4	4	4	5	5	3	3	4	2	1	2	1	1	1	1.33333	3	3	5	4	3	4	3.66667	3	2	1	2	3	2	2	3	2	2	2.11111	3	2	2	2	2	2.2	3	2	3	2	3
572	1	1	1	2	2	1	1.33333	3	2	3	2	2	2.4	2	1	1	2	2	1	1.5	1	1	2	2	1	2	1.5	1.8	3	3	3	5	2	4	4	5	3	3.55556	3	3	3	2	3	2.8	5	3	2	2	3
573	5	5	3	3	3	3	3.66667	4	5	3	5	4	4.2	5	1	3	3	3	3	3	4	3	5	4	3	5	4	3.73333	3	3	2	3	2	2	3	3	2	2.55556	3	1	2	2	2	2	3	3	3	1	2
574	3	3	2	3	3	3	2.83333	3	1	1	1	1	1.4	2	2	1	2	2	3	2	1	4	4	1	3	3	2.66667	2.02222	1	1	1	2	1	1	2	1	1	1.22222	1	1	1	1	1	1	1	2	1	1	1
575	4	3	4	5	3	3	3.66667	2	3	4	3	5	3.4	3	2	2	3	2	2	2.33333	5	4	4	3	4	4	4	3.24444	2	3	3	4	2	2	2	2	2	2.44444	2	2	2	2	2	2	3	4	2	3	2
576	2	3	2	2	3	3	2.5	3	3	3	2	5	3.2	5	4	5	3	3	3	3.83333	3	4	3	3	3	5	3.5	3.51111	2	3	3	5	3	2	3	2	2	2.77778	3	3	4	4	3	3.4	5	5	4	4	4
577	2	2	2	2	2	2	2	3	3	2	3	1	2.4	1	1	2	1	2	1	1.33333	3	3	4	3	3	4	3.33333	2.35556	2	2	3	2	3	2	3	1	3	2.33333	3	2	3	4	4	3.2	3	4	3	3	4
578	3	5	3	3	3	4	3.5	3	2	3	3	3	2.8	4	4	3	5	3	5	4	4	4	3	2	5	3	3.5	3.43333	4	5	5	3	3	5	4	5	3	4.11111	3	5	3	5	5	4.2	3	5	3	3	4
579	3	4	3	2	2	2	2.66667	3	5	3	3	4	3.6	3	5	5	4	5	1	3.83333	4	4	4	3	4	5	4	3.81111	2	2	3	2	1	1	2	2	2	1.88889	3	3	3	3	2	2.8	3	5	4	3	3
580	2	4	2	3	2	2	2.5	2	2	1	2	4	2.2	2	2	2	2	3	3	2.33333	1	2	2	1	3	1	1.66667	2.06667	2	1	2	3	3	2	2	1	3	2.11111	2	3	3	3	2	2.6	3	3	3	2	1
581	2	3	2	1	2	2	2	2	1	2	1	2	1.6	1	2	1	3	1	3	1.83333	1	1	3	1	2	2	1.66667	1.7	2	2	1	3	1	1	3	1	1	1.66667	2	2	1	1	2	1.6	1	1	3	2	1
582	3	3	3	4	3	3	3.16667	3	2	2	5	3	3	5	5	3	4	3	3	3.83333	4	4	4	3	5	4	4	3.61111	1	1	2	1	1	1	2	1	2	1.33333	2	1	1	1	2	1.4	2	1	2	3	2
583	1	1	3	1	2	2	1.66667	1	1	1	1	1	1	2	1	1	1	2	2	1.5	2	1	1	2	1	2	1.5	1.33333	1	2	2	1	2	1	1	2	1	1.44444	2	2	2	1	1	1.6	2	2	1	1	1
584	3	3	4	5	3	5	3.83333	3	5	3	4	4	3.8	2	4	4	3	3	3	3.16667	4	3	4	3	4	2	3.33333	3.43333	2	2	2	2	1	2	2	2	3	2	3	4	3	1	2	2.6	4	3	3	5	3
585	3	2	1	2	2	2	2	2	2	1	1	1	1.4	2	1	3	2	1	1	1.66667	1	1	1	1	1	2	1.16667	1.41111	1	1	2	1	1	1	1	1	1	1.11111	1	2	1	1	2	1.4	1	3	2	3	1
586	3	3	4	2	3	2	2.83333	3	3	3	5	5	3.8	5	2	2	2	3	4	3	1	3	2	2	3	2	2.16667	2.98889	4	5	4	3	4	3	4	4	3	3.77778	5	5	4	5	4	4.6	2	2	2	2	2
587	3	4	4	3	5	2	3.5	5	3	3	3	4	3.6	1	1	1	2	2	2	1.5	1	2	2	1	2	3	1.83333	2.31111	1	1	2	1	2	2	2	2	1	1.55556	2	1	2	2	2	1.8	3	3	3	2	3
588	4	1	2	2	2	2	2.16667	3	3	2	3	2	2.6	5	2	3	3	5	3	3.5	4	3	5	3	3	5	3.83333	3.31111	3	3	2	3	3	3	1	2	4	2.66667	2	2	2	2	2	2	3	2	2	2	3
589	2	2	2	2	2	2	2	3	3	4	4	4	3.6	3	5	3	2	2	4	3.16667	1	3	2	2	1	3	2	2.92222	1	1	3	1	1	2	1	1	1	1.33333	2	2	2	2	2	2	2	3	2	3	3
590	4	3	2	3	5	3	3.33333	3	5	4	3	4	3.8	2	2	2	2	3	5	2.66667	2	3	5	5	4	5	4	3.48889	5	4	3	5	2	3	5	3	4	3.77778	3	3	4	3	4	3.4	3	5	3	3	3
591	2	2	2	2	2	3	2.16667	3	3	3	2	5	3.2	3	5	3	4	3	5	3.83333	3	4	2	2	3	4	3	3.34444	1	1	1	1	1	1	1	1	1	1	4	2	2	3	2	2.6	2	1	2	2	1
592	1	1	1	1	1	1	1	3	2	1	2	2	2	3	1	1	1	1	1	1.33333	1	2	2	2	1	2	1.66667	1.66667	3	3	2	2	3	2	2	1	1	2.11111	2	2	2	2	2	2	1	1	1	1	2
593	1	2	2	1	1	2	1.5	3	2	3	2	3	2.6	4	3	5	4	3	5	4	1	4	3	2	4	3	2.83333	3.14444	1	1	2	2	1	1	2	1	1	1.33333	2	1	3	1	2	1.8	2	1	2	1	2
594	4	5	3	4	3	3	3.66667	3	3	4	3	4	3.4	2	5	3	3	2	2	2.83333	1	2	2	1	3	2	1.83333	2.68889	4	5	3	5	3	5	5	3	3	4	3	3	4	3	3	3.2	3	3	3	4	2
595	2	5	4	3	2	3	3.16667	2	3	3	2	2	2.4	2	3	3	2	2	2	2.33333	4	4	2	4	2	4	3.33333	2.68889	3	3	4	3	2	5	3	3	3	3.22222	3	3	3	3	3	3	4	1	2	3	3
596	3	3	3	3	2	3	2.83333	3	2	1	1	2	1.8	2	1	3	4	3	2	2.5	2	2	3	1	2	4	2.33333	2.21111	1	3	2	2	2	2	2	1	3	2	1	2	3	3	2	2.2	1	2	2	2	1
597	2	4	2	3	2	2	2.5	2	1	2	1	1	1.4	1	1	2	2	1	2	1.5	3	4	4	2	4	3	3.33333	2.07778	2	2	2	2	2	3	2	2	2	2.11111	2	3	3	2	2	2.4	1	1	1	1	1
598	3	3	2	3	3	3	2.83333	2	2	2	2	1	1.8	1	1	2	3	3	2	2	1	1	1	1	1	1	1	1.6	1	1	1	1	2	1	1	1	1	1.11111	3	2	2	2	1	2	1	1	1	2	2
599	2	3	3	3	2	3	2.66667	3	4	3	2	4	3.2	3	4	2	3	2	3	2.83333	2	4	2	3	3	2	2.66667	2.9	3	3	1	3	3	3	2	2	3	2.55556	2	1	1	2	3	1.8	2	1	1	1	1
600	4	4	3	3	3	3	3.33333	3	3	4	4	3	3.4	2	2	2	3	1	1	1.83333	1	3	1	2	2	2	1.83333	2.35556	2	3	3	4	3	5	3	4	3	3.33333	2	2	3	2	2	2.2	2	3	3	3	2
601	3	3	3	3	3	5	3.33333	2	2	2	2	1	1.8	2	2	1	2	1	2	1.66667	1	3	3	2	2	2	2.16667	1.87778	4	2	3	5	3	2	3	3	4	3.22222	1	3	2	2	5	2.6	2	2	5	5	4
602	1	1	3	2	1	2	1.66667	3	2	3	5	5	3.6	5	5	3	5	3	3	4	1	2	2	4	2	2	2.16667	3.25556	3	3	4	3	3	3	3	3	4	3.22222	1	2	2	2	1	1.6	2	1	2	2	2
603	1	1	2	1	1	1	1.16667	1	1	1	2	2	1.4	2	1	3	3	1	3	2.16667	1	1	2	1	1	2	1.33333	1.63333	1	1	2	1	1	2	3	2	1	1.55556	1	2	1	1	2	1.4	2	1	2	1	1
604	1	1	2	3	2	1	1.66667	3	1	3	3	3	2.6	3	4	3	3	2	3	3	4	5	5	2	3	4	3.83333	3.14444	2	1	2	3	1	3	1	2	2	1.88889	1	3	2	2	1	1.8	1	1	1	1	1
605	3	5	3	3	5	5	4	4	4	3	3	5	3.8	5	5	3	4	3	2	3.66667	1	5	3	4	3	3	3.16667	3.54444	3	3	4	5	4	5	3	5	4	4	4	4	5	3	4	4	5	5	3	4	3
606	4	4	4	3	2	3	3.33333	3	3	2	3	5	3.2	5	4	3	3	4	4	3.83333	4	4	5	3	4	3	3.83333	3.62222	5	4	4	5	4	5	3	5	5	4.44444	4	2	3	2	3	2.8	3	4	4	4	3
607	4	3	3	2	3	4	3.16667	3	3	3	2	1	2.4	5	3	2	4	3	3	3.33333	3	3	4	3	5	5	3.83333	3.18889	3	3	2	1	2	3	2	2	1	2.11111	3	3	3	2	5	3.2	4	3	3	3	4
608	4	3	4	3	5	4	3.83333	3	3	4	2	3	3	5	3	5	3	3	2	3.5	1	3	2	3	2	2	2.16667	2.88889	5	4	3	3	3	4	3	4	1	3.33333	4	5	3	3	3	3.6	3	2	3	3	4
609	3	1	3	3	2	1	2.16667	5	3	4	3	5	4	2	5	3	4	4	4	3.66667	4	3	4	4	3	3	3.5	3.72222	2	2	2	2	3	1	2	1	4	2.11111	2	2	2	2	1	1.8	2	1	2	2	1
610	1	3	1	1	1	1	1.33333	1	2	1	2	1	1.4	2	1	1	1	1	2	1.33333	1	2	3	3	2	3	2.33333	1.68889	2	2	2	3	2	4	3	4	4	2.88889	2	1	2	1	2	1.6	2	1	2	3	4
611	3	3	3	3	5	4	3.5	3	3	3	2	2	2.6	3	1	2	2	2	2	2	4	4	4	4	5	4	4.16667	2.92222	3	3	3	3	2	3	1	4	3	2.77778	2	3	2	1	1	1.8	1	1	1	2	1
612	2	2	1	1	2	2	1.66667	2	2	2	1	3	2	3	2	3	3	2	2	2.5	1	1	2	3	1	3	1.83333	2.11111	3	3	3	3	4	3	4	2	3	3.11111	3	5	4	3	4	3.8	3	3	4	2	3
613	1	1	1	1	1	2	1.16667	1	1	2	1	1	1.2	1	1	1	1	1	1	1	1	1	1	2	1	2	1.33333	1.17778	1	1	1	2	2	1	1	1	1	1.22222	1	1	1	1	1	1	1	2	1	3	1
614	4	3	5	2	4	2	3.33333	3	2	5	2	2	2.8	3	4	3	3	3	3	3.16667	1	1	1	2	1	1	1.16667	2.37778	2	3	1	2	2	2	3	3	2	2.22222	1	1	3	3	1	1.8	2	2	2	2	3
615	1	3	1	3	2	1	1.83333	2	3	3	2	3	2.6	3	2	2	3	2	2	2.33333	2	4	4	3	4	3	3.33333	2.75556	2	3	4	3	1	3	2	4	2	2.66667	3	1	1	1	2	1.6	3	5	3	3	3
616	5	5	3	3	2	3	3.5	3	3	3	3	4	3.2	3	4	3	3	3	5	3.5	4	3	5	3	4	4	3.83333	3.51111	3	3	4	2	3	2	3	2	2	2.66667	3	3	3	4	2	3	3	5	2	2	3
617	3	4	3	3	4	3	3.33333	2	2	1	1	1	1.4	2	1	1	2	2	1	1.5	1	2	3	2	2	2	2	1.63333	2	3	2	3	4	1	2	2	3	2.44444	2	3	3	2	3	2.6	1	2	3	2	2
618	4	3	3	2	3	3	3	3	3	4	2	3	3	2	3	2	2	2	3	2.33333	4	4	5	4	4	3	4	3.11111	4	3	4	2	4	4	4	2	4	3.44444	5	3	3	5	4	4	3	4	3	3	4
619	1	2	1	1	2	2	1.5	1	2	1	1	2	1.4	2	3	2	2	2	2	2.16667	3	3	4	3	4	3	3.33333	2.3	2	3	4	3	3	5	3	3	4	3.33333	2	3	3	3	2	2.6	2	2	3	2	3
620	3	3	3	2	2	3	2.66667	1	1	2	1	1	1.2	2	3	1	1	1	2	1.66667	1	1	3	2	2	3	2	1.62222	1	1	2	1	1	1	1	1	1	1.11111	2	1	2	1	1	1.4	1	2	2	2	2
621	1	3	2	3	2	1	2	5	3	3	2	3	3.2	5	3	5	5	5	3	4.33333	3	2	2	3	2	3	2.5	3.34444	3	2	4	3	5	3	2	4	2	3.11111	3	5	4	3	3	3.6	3	5	4	3	5
622	1	1	1	2	1	1	1.16667	3	5	3	5	5	4.2	2	2	2	2	2	4	2.33333	4	4	4	5	4	5	4.33333	3.62222	4	5	2	4	4	4	4	4	3	3.77778	3	4	3	5	3	3.6	2	2	3	3	2
623	1	1	1	1	2	3	1.5	3	4	4	4	3	3.6	2	1	2	2	3	2	2	1	2	4	2	3	3	2.5	2.7	2	2	3	3	2	2	2	2	2	2.22222	1	2	3	3	4	2.6	2	3	3	3	4
624	4	3	3	3	3	2	3	3	3	3	4	3	3.2	4	3	2	5	3	5	3.66667	4	2	4	2	3	5	3.33333	3.4	5	4	5	5	4	5	4	4	3	4.33333	5	5	4	4	4	4.4	5	3	4	3	3
625	3	3	2	2	3	3	2.66667	2	3	2	2	1	2	3	5	2	3	3	4	3.33333	3	3	5	1	4	4	3.33333	2.88889	1	2	1	2	1	2	1	2	1	1.44444	1	2	1	2	1	1.4	1	1	2	2	2
626	4	2	3	2	2	2	2.5	3	2	2	3	3	2.6	2	1	2	2	2	3	2	3	2	5	4	5	4	3.83333	2.81111	4	4	3	4	4	3	3	4	4	3.66667	4	3	3	4	3	3.4	3	4	4	3	2
627	5	4	3	3	2	2	3.16667	3	2	3	3	3	2.8	5	4	5	3	3	4	4	3	4	4	5	4	5	4.16667	3.65556	4	5	4	5	4	4	4	5	4	4.33333	3	2	3	5	4	3.4	4	3	3	5	4
628	2	4	2	2	3	3	2.66667	3	2	3	4	3	3	3	1	3	2	2	2	2.16667	5	4	5	3	4	4	4.16667	3.11111	4	3	4	5	3	3	4	2	4	3.55556	1	5	3	3	1	2.6	4	3	3	3	4
629	4	5	5	3	3	4	4	3	3	3	3	4	3.2	5	5	3	2	3	4	3.66667	1	4	4	3	4	3	3.16667	3.34444	3	3	2	2	2	1	2	3	1	2.11111	2	1	2	5	2	2.4	2	1	2	2	1
630	3	3	2	3	3	3	2.83333	2	2	2	1	2	1.8	2	2	3	3	2	3	2.5	2	5	3	4	4	5	3.83333	2.71111	2	2	1	1	1	1	1	1	1	1.22222	4	3	5	4	5	4.2	3	5	3	4	3
631	2	3	1	2	2	1	1.83333	2	1	1	2	3	1.8	2	2	2	3	2	4	2.5	1	2	4	3	2	3	2.5	2.26667	3	3	3	1	3	2	2	2	2	2.33333	5	5	4	3	5	4.4	5	3	3	5	5
632	3	1	3	3	4	4	3	3	2	2	2	3	2.4	5	4	5	3	3	3	3.83333	4	3	3	3	3	5	3.5	3.24444	1	2	1	1	2	2	1	1	1	1.33333	3	2	2	2	3	2.4	1	2	2	2	2
633	2	2	2	2	2	1	1.83333	3	2	3	2	1	2.2	2	1	2	2	1	2	1.66667	3	4	4	3	4	5	3.83333	2.56667	3	2	4	5	2	3	4	2	3	3.11111	2	1	2	2	1	1.6	2	2	2	1	1
634	1	1	2	3	2	2	1.83333	3	3	3	1	3	2.6	2	1	2	2	2	2	1.83333	2	5	4	3	4	4	3.66667	2.7	2	1	1	1	2	2	3	1	1	1.55556	1	1	2	2	2	1.6	1	2	2	2	2
635	3	3	2	2	3	1	2.33333	3	3	3	5	5	3.8	4	2	5	5	2	3	3.5	2	4	3	3	3	1	2.66667	3.32222	2	4	3	3	4	3	2	2	3	2.88889	3	1	2	2	2	2	2	3	2	2	1
636	4	3	5	3	4	4	3.83333	3	1	3	3	3	2.6	3	4	3	4	2	3	3.16667	3	2	3	3	2	4	2.83333	2.86667	4	4	5	4	5	5	4	4	5	4.44444	3	3	3	3	2	2.8	4	3	3	3	3
637	5	3	3	3	2	2	3	2	2	1	1	1	1.4	5	2	2	5	3	5	3.66667	2	1	2	3	2	2	2	2.35556	3	2	3	4	2	4	2	2	3	2.77778	3	5	3	5	3	3.8	2	3	5	3	3
638	2	2	2	2	2	1	1.83333	2	2	1	1	1	1.4	2	3	2	3	1	1	2	1	2	1	1	1	1	1.16667	1.52222	1	2	1	1	2	2	2	1	2	1.55556	2	1	1	1	1	1.2	2	2	3	2	1
639	1	4	4	2	1	3	2.5	2	3	3	2	3	2.6	2	2	2	2	2	3	2.16667	1	3	3	1	2	3	2.16667	2.31111	2	2	2	3	2	1	3	4	4	2.55556	3	3	3	2	2	2.6	3	5	2	5	3
640	1	2	2	1	2	2	1.66667	4	3	2	3	4	3.2	4	2	5	3	3	5	3.66667	3	4	4	2	5	4	3.66667	3.51111	4	2	3	2	3	2	4	4	3	3	5	2	4	3	2	3.2	1	5	5	2	2
641	1	3	2	1	2	3	2	3	3	3	3	2	2.8	1	1	1	3	3	2	1.83333	3	4	5	3	4	2	3.5	2.71111	3	2	2	2	2	2	2	2	3	2.22222	2	2	3	2	3	2.4	2	1	2	3	1
642	1	2	3	2	2	2	2	1	2	3	2	3	2.2	2	1	1	1	4	2	1.83333	1	2	2	2	1	2	1.66667	1.9	1	2	3	1	1	1	2	2	1	1.55556	2	1	1	2	2	1.6	1	1	1	1	2
643	2	4	2	4	3	3	3	3	3	3	5	5	3.8	2	3	3	4	3	3	3	3	3	4	3	4	5	3.66667	3.48889	3	3	2	1	2	2	3	2	4	2.44444	2	1	1	2	2	1.6	2	1	1	2	2
644	3	1	1	2	1	1	1.5	2	2	1	1	2	1.6	1	1	2	1	1	2	1.33333	1	1	2	1	1	2	1.33333	1.42222	4	4	4	4	3	2	4	4	2	3.44444	1	2	2	2	2	1.8	3	4	3	3	3
645	2	3	1	1	2	2	1.83333	3	2	3	3	3	2.8	3	4	5	3	3	5	3.83333	2	2	2	1	3	2	2	2.87778	3	3	3	5	3	2	3	4	4	3.33333	3	2	5	5	4	3.8	3	4	4	3	5
646	1	1	1	1	1	2	1.16667	2	1	1	1	1	1.2	1	1	1	2	1	2	1.33333	3	2	4	2	2	1	2.33333	1.62222	2	2	4	4	3	3	3	4	3	3.11111	2	1	1	2	1	1.4	2	1	2	2	2
647	1	1	1	1	1	1	1	3	2	3	2	1	2.2	5	3	3	5	2	3	3.5	3	2	2	1	3	3	2.33333	2.67778	2	2	2	2	2	2	1	1	1	1.66667	3	3	3	3	1	2.6	3	4	3	2	3
648	5	2	3	3	2	3	3	3	2	3	1	1	2	5	4	2	3	4	4	3.66667	1	1	2	1	2	1	1.33333	2.33333	3	4	5	4	4	5	3	2	4	3.77778	2	3	3	3	5	3.2	4	3	3	2	3
649	3	2	2	2	2	2	2.16667	1	1	1	2	2	1.4	1	1	2	1	1	2	1.33333	4	4	5	4	3	5	4.16667	2.3	3	3	2	2	2	3	2	4	4	2.77778	3	3	3	3	2	2.8	2	2	1	1	1
650	1	2	3	1	2	2	1.83333	1	1	1	1	1	1	1	1	1	1	1	3	1.33333	1	2	1	1	3	1	1.5	1.27778	1	1	1	2	1	1	1	2	1	1.22222	2	1	2	1	3	1.8	2	1	3	1	1
651	2	1	2	3	2	1	1.83333	2	2	3	2	2	2.2	4	2	2	3	2	2	2.5	3	4	5	5	5	5	4.5	3.06667	3	3	3	2	2	2	2	2	1	2.22222	4	2	2	3	2	2.6	2	2	2	1	2
652	2	1	2	2	1	3	1.83333	2	1	2	1	1	1.4	1	2	1	1	1	1	1.16667	1	1	1	1	1	1	1	1.18889	1	1	2	1	2	1	1	1	1	1.22222	1	1	1	1	1	1	2	3	1	1	2
653	2	2	2	1	1	2	1.66667	3	2	2	1	1	1.8	2	2	2	1	2	1	1.66667	2	2	3	3	5	3	3	2.15556	3	3	4	3	2	3	2	2	3	2.77778	5	5	3	3	1	3.4	1	1	2	1	1
654	2	3	4	3	3	2	2.83333	2	2	3	2	3	2.4	1	2	1	1	1	1	1.16667	1	4	2	1	2	2	2	1.85556	2	2	2	2	3	2	1	2	3	2.11111	2	2	1	2	1	1.6	3	1	3	3	3
655	3	3	4	3	3	3	3.16667	3	4	5	3	3	3.6	2	2	2	3	1	4	2.33333	4	5	5	5	4	4	4.5	3.47778	5	4	4	5	3	5	3	3	4	4	4	5	4	5	5	4.6	2	2	2	3	2
656	1	1	1	2	2	1	1.33333	3	5	3	3	3	3.4	2	3	2	2	3	2	2.33333	3	3	2	5	5	4	3.66667	3.13333	3	4	4	3	2	3	2	2	3	2.88889	4	3	5	5	5	4.4	3	3	2	1	1
657	1	2	2	2	1	1	1.5	3	3	2	2	2	2.4	2	1	2	1	2	1	1.5	1	1	2	1	1	1	1.16667	1.68889	1	2	2	1	2	2	2	2	2	1.77778	1	1	1	1	1	1	2	2	3	2	2
658	5	3	2	3	3	3	3.16667	3	3	4	2	3	3	2	2	2	2	1	3	2	1	2	3	1	3	2	2	2.33333	4	4	3	2	4	2	3	2	4	3.11111	2	2	2	1	2	1.8	2	2	1	2	3
659	1	1	2	1	2	1	1.33333	1	1	1	1	1	1	2	3	2	3	2	2	2.33333	1	2	2	1	2	2	1.66667	1.66667	2	2	1	2	1	2	2	1	1	1.55556	1	1	2	2	1	1.4	2	3	3	3	3
660	1	2	1	1	1	1	1.16667	3	2	4	3	3	3	4	3	2	3	2	1	2.5	2	1	2	2	1	2	1.66667	2.38889	3	3	2	4	2	3	4	2	3	2.88889	2	1	1	2	3	1.8	1	2	1	1	1
661	1	1	2	1	1	2	1.33333	2	2	1	3	3	2.2	3	1	3	3	3	3	2.66667	3	3	4	4	2	4	3.33333	2.73333	3	3	3	3	3	2	2	4	3	2.88889	2	2	2	2	4	2.4	2	2	1	2	3
662	5	5	4	3	4	4	4.16667	3	2	3	3	3	2.8	5	3	5	4	4	4	4.16667	3	2	5	5	4	5	4	3.65556	2	2	2	3	3	4	2	3	3	2.66667	2	3	2	2	3	2.4	3	5	3	3	4
663	1	1	1	2	1	1	1.16667	3	4	3	3	3	3.2	3	3	1	5	3	3	3	2	4	4	2	4	3	3.16667	3.12222	5	5	3	5	4	4	5	5	5	4.55556	5	5	4	4	2	4	3	3	2	3	3
664	2	5	3	3	2	2	2.83333	3	2	2	2	3	2.4	2	1	2	2	2	2	1.83333	1	3	2	2	4	3	2.5	2.24444	3	3	2	3	2	2	1	1	3	2.22222	2	1	2	3	3	2.2	2	1	2	2	3
665	2	2	3	2	1	1	1.83333	2	2	2	2	2	2	2	1	1	1	1	2	1.33333	1	3	4	2	2	4	2.66667	2	3	3	4	4	4	5	3	3	4	3.66667	4	2	3	3	2	2.8	2	1	2	2	2
666	2	3	2	2	2	2	2.16667	1	1	1	1	2	1.2	2	1	3	2	4	3	2.5	2	4	3	3	3	2	2.83333	2.17778	2	2	2	1	2	2	1	1	2	1.66667	1	1	2	2	2	1.6	1	1	1	2	1
667	2	2	2	1	1	3	1.83333	2	3	3	4	3	3	2	5	3	3	2	4	3.16667	3	4	4	3	4	4	3.66667	3.27778	5	5	5	3	3	5	5	5	4	4.44444	4	4	4	3	4	3.8	4	4	3	4	3
668	2	1	2	2	1	2	1.66667	2	2	2	1	2	1.8	1	1	2	2	1	2	1.5	1	1	2	1	1	3	1.5	1.6	1	1	1	2	1	1	1	1	1	1.11111	1	1	1	1	1	1	1	1	1	1	2
669	1	1	2	2	1	1	1.33333	1	2	2	2	2	1.8	2	2	2	3	2	3	2.33333	1	3	2	1	2	2	1.83333	1.98889	2	3	2	3	2	1	2	2	2	2.11111	4	3	3	3	2	3	2	1	3	1	1
670	1	1	1	1	1	2	1.16667	1	2	1	1	2	1.4	2	1	2	2	2	2	1.83333	1	1	2	2	2	1	1.5	1.57778	1	2	1	1	2	1	3	1	1	1.44444	1	1	2	1	2	1.4	1	2	1	2	2
671	2	1	1	3	2	2	1.83333	1	2	1	1	1	1.2	4	1	2	2	2	1	2	1	1	2	2	2	2	1.66667	1.62222	2	2	1	2	3	2	1	1	2	1.77778	2	3	4	3	3	3	2	1	1	1	1
672	3	3	4	3	3	5	3.5	3	2	3	3	5	3.2	5	5	3	5	3	4	4.16667	3	4	4	5	5	3	4	3.78889	3	2	3	2	5	3	3	3	3	3	5	2	4	3	5	3.8	5	4	3	3	3
673	1	2	1	1	2	2	1.5	2	2	2	1	2	1.8	2	1	1	1	1	2	1.33333	1	2	1	1	1	1	1.16667	1.43333	1	1	1	2	1	1	2	1	1	1.22222	2	1	2	2	1	1.6	2	1	1	1	1
674	3	2	3	3	3	3	2.83333	2	2	1	2	3	2	1	1	2	3	3	2	2	2	4	4	3	3	3	3.16667	2.38889	1	2	2	1	2	1	1	2	1	1.44444	4	5	3	5	2	3.8	2	2	3	3	2
675	2	2	3	2	2	2	2.16667	1	1	2	2	1	1.4	2	1	1	1	1	2	1.33333	1	2	1	1	1	1	1.16667	1.3	2	2	4	4	2	4	3	4	3	3.11111	2	2	2	1	1	1.6	4	2	2	3	3
676	2	3	1	2	1	2	1.83333	3	3	4	3	5	3.6	2	3	3	3	2	3	2.66667	3	3	2	2	2	3	2.5	2.92222	4	4	5	4	4	3	4	3	4	3.88889	5	3	3	3	3	3.4	3	4	5	3	3
677	2	3	5	3	3	3	3.16667	2	2	2	1	2	1.8	1	1	1	1	1	2	1.16667	3	1	2	2	2	3	2.16667	1.71111	1	1	1	2	2	2	2	3	3	1.88889	3	1	2	2	2	2	3	1	1	3	2
678	3	2	2	2	3	3	2.5	2	2	2	1	2	1.8	2	1	1	2	1	1	1.33333	1	2	3	2	3	2	2.16667	1.76667	2	1	2	1	3	2	1	2	2	1.77778	3	3	4	5	3	3.6	2	2	2	2	2
679	1	3	1	4	2	3	2.33333	1	1	2	1	4	1.8	2	1	3	1	2	2	1.83333	1	1	3	1	1	2	1.5	1.71111	2	2	4	2	4	2	3	2	3	2.66667	3	1	2	1	3	2	1	2	3	2	1
680	2	1	1	2	1	2	1.5	2	2	1	1	1	1.4	3	2	2	2	2	2	2.16667	1	1	2	2	3	2	1.83333	1.8	2	1	3	1	2	2	2	1	2	1.77778	2	2	2	2	2	2	2	2	1	2	1
681	3	2	2	2	3	1	2.16667	2	1	1	1	1	1.2	4	3	3	2	3	4	3.16667	1	2	2	1	2	1	1.5	1.95556	3	4	2	4	4	3	3	3	2	3.11111	2	3	5	3	2	3	1	3	1	1	2
682	2	2	2	4	3	2	2.5	1	2	1	2	2	1.6	1	2	2	2	2	1	1.66667	3	2	2	3	3	2	2.5	1.92222	3	4	3	3	3	3	2	2	3	2.88889	3	2	3	3	1	2.4	1	1	1	2	1
683	3	3	3	3	5	3	3.33333	2	3	3	3	3	2.8	2	4	2	3	2	4	2.83333	4	3	5	4	5	3	4	3.21111	5	4	4	4	5	5	3	3	5	4.22222	5	5	4	2	2	3.6	2	5	3	2	3
684	3	5	4	3	4	3	3.66667	3	3	3	3	2	2.8	4	5	5	3	3	3	3.83333	1	4	4	4	3	5	3.5	3.37778	5	4	3	4	3	2	3	5	5	3.77778	2	2	3	2	2	2.2	5	4	3	5	3
685	1	2	2	2	1	1	1.5	1	1	2	2	1	1.4	3	1	2	3	2	3	2.33333	2	4	4	2	4	3	3.16667	2.3	3	2	4	2	3	3	1	4	2	2.66667	3	3	3	2	2	2.6	1	2	1	2	2
686	3	2	3	3	3	5	3.16667	3	1	3	3	2	2.4	3	2	2	3	2	2	2.33333	1	2	2	1	2	1	1.5	2.07778	2	1	2	2	1	2	2	1	1	1.55556	3	4	2	3	2	2.8	2	3	3	3	2
687	2	2	2	2	2	1	1.83333	2	2	1	1	1	1.4	2	1	3	2	4	3	2.5	1	3	2	2	2	2	2	1.96667	3	3	3	3	3	3	3	4	5	3.33333	4	4	3	5	3	3.8	5	4	3	3	3
688	2	2	2	3	2	3	2.33333	4	3	3	3	5	3.6	5	4	5	5	3	5	4.5	4	4	5	5	4	4	4.33333	4.14444	3	3	5	3	5	4	3	3	3	3.55556	5	4	4	5	5	4.6	2	3	5	5	3
689	4	5	4	5	3	3	4	2	2	3	3	3	2.6	4	2	2	3	3	3	2.83333	1	2	2	2	1	1	1.5	2.31111	3	4	4	5	3	5	3	4	5	4	3	5	3	5	4	4	3	2	3	3	2
690	3	3	2	2	2	3	2.5	1	1	2	1	1	1.2	2	1	2	2	2	2	1.83333	1	1	2	2	1	2	1.5	1.51111	1	1	2	1	1	1	3	1	2	1.44444	2	1	1	1	1	1.2	1	1	2	1	1
691	1	1	1	1	1	1	1	2	4	3	3	5	3.4	3	2	3	3	2	2	2.5	1	2	4	2	2	3	2.33333	2.74444	5	4	5	4	4	5	2	5	4	4.22222	5	3	5	3	4	4	3	5	5	3	3
692	4	3	3	3	3	4	3.33333	3	3	3	4	3	3.2	3	5	2	3	3	3	3.16667	3	4	5	5	3	5	4.16667	3.51111	2	2	3	3	3	2	2	2	3	2.44444	3	2	3	3	4	3	4	5	3	4	3
693	5	3	5	3	3	3	3.66667	5	4	5	5	5	4.8	3	1	3	2	2	2	2.16667	1	2	3	3	1	3	2.16667	3.04444	2	3	2	3	2	2	2	2	2	2.22222	3	3	3	2	5	3.2	3	2	4	4	3
694	1	2	2	2	2	1	1.66667	3	3	3	2	3	2.8	3	2	2	2	3	4	2.66667	2	1	3	2	2	3	2.16667	2.54444	2	2	2	3	2	3	2	1	1	2	2	4	2	2	3	2.6	3	4	4	3	3
695	5	3	3	3	2	4	3.33333	3	2	3	2	2	2.4	1	1	1	2	2	2	1.5	3	3	3	3	3	5	3.33333	2.41111	2	2	1	1	2	1	1	1	3	1.55556	3	1	2	3	2	2.2	2	3	2	2	2
696	4	5	3	3	3	4	3.66667	2	3	3	2	3	2.6	5	3	3	5	3	3	3.66667	3	5	5	4	4	3	4	3.42222	4	4	3	2	3	3	3	3	3	3.11111	3	4	5	4	4	4	4	5	5	4	5
697	2	3	3	2	3	3	2.66667	3	2	2	3	4	2.8	4	2	2	2	3	4	2.83333	4	4	4	2	5	4	3.83333	3.15556	2	2	5	1	4	2	3	4	4	3	3	3	3	3	2	2.8	4	3	3	3	3
698	3	2	2	2	1	2	2	2	1	1	1	1	1.2	2	2	2	2	1	2	1.83333	1	2	2	2	3	3	2.16667	1.73333	2	3	2	2	2	2	1	1	1	1.77778	3	1	2	2	2	2	1	2	2	1	2
699	1	1	3	2	2	1	1.66667	2	2	1	1	1	1.4	4	2	3	2	2	3	2.66667	1	1	2	2	2	2	1.66667	1.91111	1	1	1	2	1	2	1	1	1	1.22222	2	2	1	1	2	1.6	1	2	1	3	3
700	1	2	2	1	2	2	1.66667	2	1	1	2	1	1.4	1	1	1	2	2	2	1.5	1	2	3	2	3	2	2.16667	1.68889	2	2	3	2	2	2	2	3	3	2.33333	3	1	1	2	2	1.8	1	1	1	1	2
701	3	4	3	3	3	3	3.16667	3	3	3	4	4	3.4	4	3	5	3	3	4	3.66667	3	4	5	3	5	4	4	3.68889	5	5	4	3	4	3	3	3	3	3.66667	3	4	4	3	3	3.4	2	3	4	3	2
702	1	2	1	1	1	3	1.5	3	2	1	1	1	1.6	1	1	1	2	1	1	1.16667	1	4	3	2	2	2	2.33333	1.7	3	2	4	3	2	3	3	2	4	2.88889	1	1	2	2	1	1.4	2	2	3	3	1
703	3	2	3	3	3	3	2.83333	3	2	2	2	3	2.4	2	1	2	2	2	3	2	2	1	2	1	1	2	1.5	1.96667	2	1	3	3	3	2	2	2	2	2.22222	2	3	3	3	2	2.6	3	3	2	4	4
704	5	3	2	3	3	3	3.16667	3	2	3	3	2	2.6	5	5	5	3	3	5	4.33333	3	3	4	5	5	5	4.16667	3.7	5	4	3	5	2	5	4	4	4	4	5	3	3	3	5	3.8	3	5	3	2	3
705	2	2	1	1	1	2	1.5	5	3	3	3	3	3.4	1	1	1	2	1	1	1.16667	2	2	2	3	2	3	2.33333	2.3	3	4	3	3	3	3	3	2	5	3.22222	3	5	4	3	4	3.8	2	2	2	2	2
706	1	2	2	2	2	1	1.66667	1	1	2	1	1	1.2	1	1	3	2	1	1	1.5	1	2	2	1	2	2	1.66667	1.45556	2	2	2	2	2	1	1	2	2	1.77778	1	1	1	1	1	1	1	1	1	1	1
707	4	4	3	4	2	3	3.33333	3	2	2	3	3	2.6	3	1	3	2	2	3	2.33333	2	4	5	2	3	3	3.16667	2.7	1	1	2	2	1	2	2	1	2	1.55556	2	1	2	1	2	1.6	1	1	1	1	2
708	4	2	3	5	3	3	3.33333	3	5	3	5	3	3.8	3	3	2	3	2	2	2.5	1	1	1	1	1	2	1.16667	2.48889	4	2	5	3	3	2	2	1	3	2.77778	2	1	2	2	2	1.8	3	3	1	2	1
709	5	3	3	4	3	5	3.83333	3	3	3	3	3	3	3	3	5	5	2	4	3.66667	2	3	5	5	5	3	3.83333	3.5	5	5	3	4	3	4	3	3	4	3.77778	3	2	3	3	5	3.2	2	5	3	3	3
710	2	2	3	1	2	1	1.83333	4	4	3	3	5	3.8	4	2	3	2	2	3	2.66667	4	3	3	4	3	1	3	3.15556	1	1	1	1	2	2	1	1	1	1.22222	2	2	2	2	2	2	2	3	3	2	3
711	1	3	3	2	3	3	2.5	2	2	4	2	2	2.4	5	5	2	4	3	4	3.83333	3	2	4	5	4	3	3.5	3.24444	2	2	1	2	3	1	3	2	1	1.88889	3	3	3	5	2	3.2	2	2	3	3	2
712	1	1	2	1	1	2	1.33333	3	3	3	2	3	2.8	4	4	3	4	3	3	3.5	3	3	3	4	3	4	3.33333	3.21111	4	4	4	2	5	5	4	4	4	4	2	2	4	5	2	3	1	1	2	2	1
713	3	2	2	3	2	2	2.33333	3	3	4	4	2	3.2	2	1	2	2	1	3	1.83333	3	5	3	3	3	4	3.5	2.84444	2	2	3	3	2	3	2	1	2	2.22222	1	2	2	3	5	2.6	3	3	2	3	3
714	1	2	2	2	2	2	1.83333	3	3	3	2	4	3	5	4	5	5	5	5	4.83333	4	4	3	4	4	4	3.83333	3.88889	3	4	3	3	3	2	2	2	4	2.88889	2	3	3	3	5	3.2	3	3	2	3	3
715	1	2	1	2	2	2	1.66667	3	3	2	3	3	2.8	3	2	2	3	3	3	2.66667	1	1	2	2	1	1	1.33333	2.26667	3	3	4	3	4	5	3	3	4	3.55556	3	3	2	3	2	2.6	2	2	3	2	2
716	4	3	3	1	1	3	2.5	3	3	3	2	4	3	5	3	5	4	3	3	3.83333	1	1	2	1	1	1	1.16667	2.66667	1	1	2	3	2	1	2	1	2	1.66667	2	2	1	1	2	1.6	1	1	1	1	1
717	1	2	2	2	2	3	2	3	3	3	3	3	3	2	1	2	2	2	1	1.66667	3	3	5	3	2	4	3.33333	2.66667	3	4	3	2	1	3	2	2	2	2.44444	3	1	1	1	3	1.8	1	1	1	1	1
718	2	3	3	2	3	3	2.66667	2	2	3	3	5	3	3	1	2	3	3	3	2.5	2	3	4	4	4	5	3.66667	3.05556	4	5	3	3	5	4	4	4	4	4	3	4	4	5	2	3.6	3	1	2	2	3
719	2	3	3	2	3	2	2.5	2	3	3	2	5	3	3	1	2	2	3	2	2.16667	1	3	3	3	2	3	2.5	2.55556	2	2	2	2	2	1	1	3	1	1.77778	2	2	2	2	2	2	3	3	2	3	2
720	3	3	3	3	5	2	3.16667	3	3	3	3	2	2.8	2	1	2	1	3	1	1.66667	3	2	5	3	3	4	3.33333	2.6	2	2	1	1	1	1	1	1	2	1.33333	1	3	2	2	3	2.2	1	2	2	2	2
721	4	4	3	3	4	3	3.5	3	4	3	4	5	3.8	3	5	5	5	5	4	4.5	3	3	5	2	3	4	3.33333	3.87778	5	4	2	3	2	2	3	3	4	3.11111	3	4	2	5	5	3.8	4	3	2	3	4
722	3	5	3	4	4	2	3.5	1	1	2	2	2	1.6	2	1	1	3	2	2	1.83333	1	2	2	1	1	2	1.5	1.64444	2	1	2	2	2	1	2	1	1	1.55556	1	1	1	2	1	1.2	1	1	1	1	2
723	2	3	3	3	3	2	2.66667	2	3	2	2	3	2.4	3	2	2	4	2	3	2.66667	3	4	3	4	4	5	3.83333	2.96667	4	5	5	5	4	4	5	4	4	4.44444	4	5	5	4	3	4.2	3	2	2	2	3
724	4	3	3	4	2	4	3.33333	3	4	4	3	5	3.8	5	4	3	5	2	3	3.66667	2	2	2	2	2	2	2	3.15556	2	2	2	1	2	1	2	1	3	1.77778	2	2	2	1	3	2	1	3	1	2	2
725	2	2	2	1	2	3	2	3	3	2	2	4	2.8	1	2	2	3	2	5	2.5	1	2	3	4	3	4	2.83333	2.71111	1	1	1	2	3	1	1	2	1	1.44444	3	3	2	2	2	2.4	1	2	2	1	2
726	2	2	3	1	2	2	2	3	3	3	2	3	2.8	2	1	3	2	2	3	2.16667	3	4	3	2	2	3	2.83333	2.6	3	3	3	2	3	2	3	2	3	2.66667	4	4	3	3	4	3.6	1	2	2	1	2
727	1	1	3	1	2	2	1.66667	4	3	3	3	4	3.4	4	5	5	4	2	3	3.83333	3	3	3	3	2	4	3	3.41111	1	2	2	2	3	1	1	2	2	1.77778	3	3	3	3	2	2.8	4	1	2	1	2
728	2	5	5	4	3	4	3.83333	3	3	4	4	3	3.4	2	1	2	2	2	2	1.83333	5	5	3	3	2	4	3.66667	2.96667	3	3	3	3	4	2	3	3	2	2.88889	2	1	2	1	1	1.4	3	5	3	3	3
729	1	2	1	2	2	1	1.5	1	2	2	1	1	1.4	1	1	1	2	1	1	1.16667	1	1	3	1	2	1	1.5	1.35556	2	1	1	2	3	1	2	2	1	1.66667	2	2	3	3	2	2.4	3	4	3	3	3
730	4	3	3	4	3	4	3.5	3	3	3	5	5	3.8	3	5	2	3	1	3	2.83333	3	3	5	5	3	4	3.83333	3.48889	4	3	3	4	3	2	3	3	3	3.11111	3	3	4	5	4	3.8	5	4	4	5	3
731	3	2	2	2	3	3	2.5	5	2	3	5	5	4	4	3	4	5	2	4	3.66667	1	2	5	3	3	5	3.16667	3.61111	4	5	4	3	4	5	4	4	4	4.11111	4	3	4	5	4	4	3	3	3	2	3
732	4	5	4	3	3	3	3.66667	3	3	3	1	1	2.2	1	3	2	3	1	2	2	5	4	4	4	5	4	4.33333	2.84444	3	3	4	4	5	3	4	4	3	3.66667	4	3	3	3	2	3	5	4	3	3	3
733	4	5	5	5	5	5	4.83333	2	3	3	2	2	2.4	3	1	2	2	3	3	2.33333	1	2	2	2	1	3	1.83333	2.18889	3	2	3	2	4	2	2	2	2	2.44444	3	2	3	3	3	2.8	3	3	5	5	3
734	2	3	3	4	4	4	3.33333	3	3	3	5	3	3.4	3	3	1	2	2	3	2.33333	1	1	3	3	3	2	2.16667	2.63333	2	2	3	3	2	4	5	3	2	2.88889	4	2	3	4	3	3.2	2	2	2	3	3
735	2	2	3	3	2	1	2.16667	2	2	1	1	2	1.6	3	3	2	3	2	3	2.66667	1	1	2	2	1	3	1.66667	1.97778	2	4	4	3	3	4	3	2	3	3.11111	2	3	4	3	2	2.8	5	5	3	5	3
736	3	3	1	3	3	3	2.66667	5	3	3	3	5	3.8	4	5	5	3	3	4	4	4	4	5	4	4	5	4.33333	4.04444	4	4	4	3	3	5	3	4	4	3.77778	3	3	3	5	3	3.4	1	2	3	2	3
737	1	2	2	2	2	2	1.83333	2	1	2	2	1	1.6	1	1	2	2	2	1	1.5	3	2	5	4	3	2	3.16667	2.08889	2	2	3	2	1	4	2	2	2	2.22222	2	2	2	2	1	1.8	5	4	4	5	2
738	3	5	3	3	3	5	3.66667	3	2	2	2	2	2.2	2	1	1	3	2	2	1.83333	1	3	2	3	1	1	1.83333	1.95556	1	1	1	1	1	1	1	1	2	1.11111	1	1	2	2	3	1.8	3	2	1	2	2
739	2	5	4	3	3	2	3.16667	3	3	5	4	3	3.6	5	5	5	5	3	3	4.33333	4	2	3	3	3	4	3.16667	3.7	3	3	3	2	3	2	3	3	2	2.66667	2	1	2	2	1	1.6	2	2	2	2	3
740	2	2	3	3	3	2	2.5	2	3	3	2	1	2.2	3	3	3	5	3	3	3.33333	3	4	4	3	2	5	3.5	3.01111	2	1	2	2	2	2	3	2	2	2	3	1	3	2	3	2.4	2	2	2	1	2
741	4	4	4	5	5	3	4.16667	2	2	2	1	1	1.6	3	3	2	3	3	2	2.66667	2	2	1	2	2	3	2	2.08889	2	3	3	2	2	2	3	1	3	2.33333	2	2	2	2	2	2	2	2	2	3	3
742	1	1	1	1	1	1	1	3	2	3	3	2	2.6	4	3	4	4	4	3	3.66667	4	5	3	4	4	3	3.83333	3.36667	2	3	4	2	1	2	2	2	2	2.22222	2	2	2	3	2	2.2	1	3	2	2	1
743	3	5	5	4	2	4	3.83333	5	3	3	3	5	3.8	5	5	2	3	5	4	4	5	4	4	4	5	5	4.5	4.1	5	4	4	4	4	4	3	3	3	3.77778	3	2	3	4	2	2.8	5	5	3	5	5
744	2	3	2	2	3	3	2.5	3	3	4	5	4	3.8	5	3	3	3	3	2	3.16667	2	2	4	3	3	2	2.66667	3.21111	3	3	5	2	3	2	2	2	2	2.66667	1	2	2	1	2	1.6	2	1	3	1	3
745	2	2	3	3	3	2	2.5	2	1	2	1	2	1.6	2	1	2	2	3	3	2.16667	3	5	5	3	5	5	4.33333	2.7	4	3	3	5	2	3	2	2	2	2.88889	3	1	3	5	2	2.8	4	3	3	3	3
746	1	3	1	1	2	2	1.66667	2	2	1	2	1	1.6	1	1	1	3	1	2	1.5	1	1	2	2	1	2	1.5	1.53333	1	1	1	1	3	2	1	3	2	1.66667	2	2	2	1	2	1.8	1	1	2	2	1
747	1	1	1	1	1	1	1	1	1	1	1	1	1	2	1	2	2	1	2	1.66667	1	1	2	1	1	1	1.16667	1.27778	1	2	1	2	2	1	2	1	1	1.44444	1	1	1	1	2	1.2	2	1	2	1	1
748	4	4	3	3	2	2	3	3	5	3	2	3	3.2	3	3	2	2	1	1	2	1	3	3	2	4	2	2.5	2.56667	1	1	1	1	1	1	2	1	1	1.11111	1	1	1	2	1	1.2	3	2	1	2	1
749	1	1	1	1	2	2	1.33333	1	1	1	1	1	1	4	2	2	3	3	2	2.66667	1	3	1	2	2	2	1.83333	1.83333	3	4	4	4	3	3	3	4	3	3.44444	3	5	3	3	3	3.4	1	1	3	2	2
750	4	5	3	2	2	4	3.33333	1	2	1	1	1	1.2	4	5	3	3	3	3	3.5	3	3	2	2	5	4	3.16667	2.62222	2	3	4	3	4	4	4	5	2	3.44444	3	2	3	3	4	3	2	2	2	3	2
751	2	3	2	2	2	3	2.33333	5	3	5	4	5	4.4	5	2	3	5	3	4	3.66667	1	2	4	2	2	2	2.16667	3.41111	1	2	2	2	2	3	1	1	3	1.88889	2	1	2	2	1	1.6	2	1	3	2	2
752	4	3	3	3	3	2	3	3	3	3	3	3	3	5	3	3	5	5	3	4	4	4	4	3	4	3	3.66667	3.55556	4	3	4	2	4	3	4	4	4	3.55556	4	4	3	5	4	4	4	3	3	5	3
753	4	4	3	4	3	4	3.66667	1	2	2	1	1	1.4	2	1	3	2	2	3	2.16667	3	2	3	2	2	2	2.33333	1.96667	1	1	2	2	2	3	2	2	2	1.88889	2	1	1	2	1	1.4	2	2	2	2	3
754	4	4	3	3	3	2	3.16667	2	2	5	2	3	2.8	2	1	2	2	2	3	2	1	2	2	1	1	2	1.5	2.1	4	4	1	3	4	3	3	4	3	3.22222	3	2	2	2	1	2	2	2	2	3	1
755	3	4	5	3	3	3	3.5	4	5	3	5	4	4.2	2	5	5	3	3	3	3.5	3	2	5	2	4	5	3.5	3.73333	3	2	2	4	3	5	2	2	3	2.88889	5	5	3	3	2	3.6	3	1	3	2	3
756	2	3	3	3	5	3	3.16667	2	3	2	1	1	1.8	2	2	2	2	1	2	1.83333	1	1	2	2	2	1	1.5	1.71111	5	3	5	4	5	4	3	3	4	4	3	5	4	4	4	4	3	3	3	2	3
757	1	1	1	1	1	1	1	1	2	1	1	1	1.2	1	1	2	1	1	2	1.33333	3	4	4	3	3	1	3	1.84444	1	2	2	2	1	1	2	1	1	1.44444	1	1	1	1	1	1	1	1	2	1	1
758	3	2	2	5	3	2	2.83333	3	3	3	4	5	3.6	2	3	2	2	3	3	2.5	3	3	3	3	3	3	3	3.03333	3	2	3	4	4	3	3	4	4	3.33333	1	3	2	1	2	1.8	2	2	5	5	3
759	4	5	4	3	3	4	3.83333	3	5	5	4	3	4	3	5	3	3	3	3	3.33333	3	2	3	5	4	5	3.66667	3.66667	3	3	4	3	2	3	3	4	3	3.11111	4	2	2	3	2	2.6	3	2	4	5	3
760	4	3	4	3	3	4	3.5	1	2	2	1	2	1.6	3	3	5	3	3	4	3.5	2	4	4	2	3	4	3.16667	2.75556	2	1	2	2	1	1	1	1	3	1.55556	2	2	2	2	1	1.8	2	2	1	1	1
761	1	2	1	2	1	2	1.5	1	1	1	1	1	1	1	2	2	2	1	1	1.5	1	2	1	1	2	1	1.33333	1.27778	1	2	2	1	3	2	2	2	2	1.88889	1	3	2	2	1	1.8	1	1	2	2	1
762	4	4	4	4	3	3	3.66667	2	3	1	3	3	2.4	5	2	5	3	5	3	3.83333	3	4	4	2	3	3	3.16667	3.13333	4	3	5	4	3	4	3	2	4	3.55556	3	4	4	5	4	4	3	1	3	1	3
763	3	3	2	3	3	4	3	3	2	2	2	3	2.4	1	1	1	1	1	2	1.16667	1	2	3	3	1	3	2.16667	1.91111	2	2	1	2	1	2	2	2	2	1.77778	2	1	2	2	1	1.6	1	2	1	2	2
764	5	3	5	3	5	2	3.83333	2	5	3	3	3	3.2	5	3	5	5	3	2	3.83333	3	4	4	4	3	2	3.33333	3.45556	3	3	3	4	4	3	5	3	1	3.22222	2	2	3	3	2	2.4	1	2	2	2	2
765	1	2	2	2	2	1	1.66667	2	2	2	1	2	1.8	2	2	2	3	1	2	2	3	2	4	1	1	1	2	1.93333	3	3	2	3	2	3	4	2	3	2.77778	3	1	1	1	1	1.4	2	2	2	2	3
766	1	2	2	2	2	1	1.66667	2	1	1	3	1	1.6	2	1	3	2	2	1	1.83333	2	1	1	1	1	1	1.16667	1.53333	2	2	2	2	2	1	1	2	2	1.77778	1	1	1	2	3	1.6	3	1	2	3	2
767	3	3	3	2	3	3	2.83333	1	2	1	1	1	1.2	1	1	1	1	1	1	1	1	1	2	2	1	1	1.33333	1.17778	2	1	2	3	5	2	3	2	4	2.66667	1	2	2	3	1	1.8	3	2	2	2	2
768	1	2	2	2	2	2	1.83333	1	1	2	2	1	1.4	1	1	2	1	1	2	1.33333	3	2	2	2	1	3	2.16667	1.63333	1	1	1	1	1	2	1	2	1	1.22222	3	1	2	1	1	1.6	2	1	1	2	1
769	3	2	2	1	5	2	2.5	2	1	1	1	1	1.2	2	1	1	1	1	1	1.16667	2	2	3	1	1	2	1.83333	1.4	1	1	1	1	2	2	1	2	2	1.44444	1	1	2	1	1	1.2	3	2	2	4	3
770	2	2	3	3	2	2	2.33333	5	3	3	3	5	3.8	5	4	5	4	4	3	4.16667	3	3	2	1	3	3	2.5	3.48889	5	3	2	3	3	4	3	3	2	3.11111	2	3	2	2	4	2.6	2	5	3	5	3
771	4	2	4	2	3	5	3.33333	5	5	5	5	4	4.8	4	3	4	5	3	4	3.83333	4	3	4	4	4	3	3.66667	4.1	2	3	2	3	4	3	3	4	2	2.88889	5	4	3	2	4	3.6	5	3	3	3	3
772	4	1	3	3	3	3	2.83333	3	3	3	3	3	3	3	3	3	3	2	2	2.66667	3	4	5	2	3	3	3.33333	3	5	4	3	5	4	4	4	2	4	3.88889	3	5	3	3	4	3.6	2	3	5	3	2
773	3	4	3	3	1	4	3	3	4	4	5	5	4.2	5	1	3	3	5	4	3.5	1	3	3	3	5	3	3	3.56667	2	2	1	1	2	2	1	1	1	1.44444	1	1	1	1	1	1	2	1	2	2	2
774	2	3	3	3	3	2	2.66667	3	1	2	1	3	2	1	2	2	2	2	3	2	2	2	4	2	4	5	3.16667	2.38889	1	2	2	1	1	1	1	1	2	1.33333	1	2	3	3	2	2.2	2	1	1	3	3
775	2	3	3	3	2	3	2.66667	3	3	4	4	3	3.4	3	5	5	5	2	4	4	4	3	5	3	5	5	4.16667	3.85556	3	2	3	4	3	3	3	5	3	3.22222	3	4	5	4	2	3.6	5	5	5	3	3
776	1	1	2	2	2	2	1.66667	2	1	3	2	1	1.8	2	2	2	2	3	2	2.16667	1	1	1	1	2	2	1.33333	1.76667	1	1	2	1	1	1	1	2	1	1.22222	2	2	2	2	2	2	2	2	2	3	1
777	3	3	2	5	2	3	3	1	2	1	1	1	1.2	3	3	1	2	2	1	2	2	2	2	1	1	1	1.5	1.56667	3	2	2	2	3	2	2	2	2	2.22222	2	2	2	1	1	1.6	1	2	1	2	2
778	2	3	2	1	3	2	2.16667	3	3	3	3	2	2.8	3	5	3	3	4	3	3.5	2	2	5	3	3	4	3.16667	3.15556	4	3	3	2	4	3	3	3	3	3.11111	2	1	1	2	2	1.6	3	3	3	3	3
779	1	2	1	1	2	1	1.33333	1	1	1	1	1	1	1	1	1	2	1	2	1.33333	1	4	2	2	3	2	2.33333	1.55556	2	2	2	3	2	1	2	2	2	2	3	5	4	3	4	3.8	4	2	3	3	3
780	2	4	3	3	3	4	3.16667	4	2	3	3	5	3.4	4	4	4	4	3	3	3.66667	1	3	2	4	2	3	2.5	3.18889	2	2	2	2	4	2	2	3	3	2.44444	3	2	2	2	2	2.2	2	1	1	2	2
781	3	3	3	4	2	3	3	3	2	2	2	2	2.2	2	1	1	2	2	2	1.66667	2	3	3	3	2	2	2.5	2.12222	4	2	4	2	2	3	2	3	3	2.77778	2	2	2	2	2	2	4	3	5	3	3
782	1	1	2	1	1	1	1.16667	3	4	3	5	4	3.8	2	1	3	4	2	3	2.5	3	3	2	3	4	4	3.16667	3.15556	2	2	2	2	3	4	2	2	1	2.22222	2	2	2	1	2	1.8	3	2	2	3	3
783	1	3	2	3	2	2	2.16667	3	2	3	3	4	3	3	2	2	3	3	3	2.66667	3	4	5	3	4	5	4	3.22222	2	3	4	3	3	2	3	3	4	3	4	4	5	3	2	3.6	2	5	3	3	3
784	2	1	3	3	2	2	2.16667	3	3	2	3	5	3.2	2	3	2	3	2	2	2.33333	1	2	3	2	2	3	2.16667	2.56667	1	2	2	1	1	1	2	1	1	1.33333	4	3	3	2	4	3.2	1	2	2	2	2
785	2	3	3	3	4	3	3	3	2	4	5	3	3.4	2	1	2	3	3	2	2.16667	1	2	2	2	2	2	1.83333	2.46667	3	3	4	3	2	2	3	4	4	3.11111	3	4	3	3	2	3	1	1	2	1	1
786	2	1	2	1	2	2	1.66667	3	3	3	2	3	2.8	3	2	4	3	3	4	3.16667	3	2	4	4	2	2	2.83333	2.93333	2	2	3	1	2	1	4	1	2	2	3	3	3	2	1	2.4	2	2	1	2	2
787	1	1	2	2	1	2	1.5	3	3	3	3	4	3.2	2	1	2	3	2	2	2	1	3	2	3	3	4	2.66667	2.62222	4	4	4	5	5	4	4	4	3	4.11111	2	4	2	3	2	2.6	3	3	4	4	4
788	1	3	2	2	2	2	2	3	3	3	3	2	2.8	3	3	3	3	3	3	3	2	4	5	4	5	3	3.83333	3.21111	1	1	2	2	1	1	1	2	1	1.33333	2	3	3	5	1	2.8	4	3	1	3	3
789	4	2	3	4	3	4	3.33333	5	3	3	5	3	3.8	5	5	5	4	3	3	4.16667	1	3	3	2	3	4	2.66667	3.54444	5	3	3	4	5	3	4	2	4	3.66667	3	4	3	3	2	3	4	3	2	2	4
790	2	1	4	3	2	2	2.33333	1	1	2	2	1	1.4	1	2	3	2	2	1	1.83333	2	2	2	3	1	2	2	1.74444	4	3	4	3	3	4	3	2	2	3.11111	3	2	3	2	2	2.4	3	3	5	2	3
791	1	1	1	1	1	2	1.16667	3	2	2	2	1	2	3	4	5	4	3	5	4	1	2	2	1	2	1	1.5	2.5	1	1	1	1	1	2	1	1	1	1.11111	2	3	3	2	4	2.8	1	2	1	1	1
792	4	4	2	3	5	3	3.5	2	3	2	1	3	2.2	5	5	2	3	3	3	3.5	3	3	2	5	3	4	3.33333	3.01111	3	3	5	4	3	3	2	2	2	3	2	3	3	2	4	2.8	1	2	2	2	1
793	2	3	4	2	2	3	2.66667	5	3	5	3	3	3.8	5	3	2	5	5	5	4.16667	4	4	4	4	5	4	4.16667	4.04444	4	4	3	3	4	5	3	4	3	3.66667	3	5	4	3	2	3.4	5	5	4	3	3
794	4	5	3	5	2	5	4	3	2	3	4	4	3.2	5	1	3	2	2	3	2.66667	4	2	5	4	2	5	3.66667	3.17778	4	4	3	3	3	5	4	4	4	3.77778	3	5	4	5	4	4.2	3	3	3	2	2
795	1	1	2	1	1	1	1.16667	2	3	3	2	2	2.4	2	1	1	1	2	2	1.5	2	3	2	1	2	3	2.16667	2.02222	2	3	3	4	4	5	3	2	4	3.33333	5	2	3	3	2	3	1	2	2	1	1
796	1	1	2	3	2	1	1.66667	1	3	2	1	1	1.6	2	1	1	3	3	2	2	1	2	2	1	1	1	1.33333	1.64444	1	1	1	1	2	1	1	1	1	1.11111	2	1	1	2	2	1.6	1	1	1	1	1
797	2	3	3	3	5	2	3	3	3	3	5	5	3.8	2	3	2	3	3	3	2.66667	4	4	4	3	2	5	3.66667	3.37778	3	3	3	5	4	4	3	2	2	3.22222	4	3	5	5	3	4	5	4	3	5	3
798	1	2	3	1	2	1	1.66667	3	2	3	2	2	2.4	2	1	4	3	2	3	2.5	1	2	3	2	2	2	2	2.3	4	2	5	4	2	2	3	4	2	3.11111	3	2	3	3	1	2.4	1	2	2	2	2
799	3	2	3	4	2	3	2.83333	1	2	1	1	2	1.4	2	1	1	1	1	1	1.16667	1	2	2	3	1	1	1.66667	1.41111	1	2	2	1	2	2	1	1	2	1.55556	2	2	2	2	2	2	2	1	2	2	1
800	4	3	3	3	3	3	3.16667	2	2	2	2	3	2.2	2	3	4	2	5	2	3	5	4	5	4	5	5	4.66667	3.28889	3	3	3	4	3	4	3	2	2	3	3	2	4	5	3	3.4	3	3	2	3	2
801	3	3	4	4	4	3	3.5	1	1	2	1	1	1.2	3	2	2	3	3	1	2.33333	3	4	4	3	4	2	3.33333	2.28889	3	3	2	5	2	3	1	2	1	2.44444	3	5	3	5	5	4.2	2	2	4	2	3
802	1	2	2	2	1	3	1.83333	1	1	1	1	1	1	3	3	4	2	3	3	3	1	3	2	4	3	3	2.66667	2.22222	2	2	3	2	2	3	2	2	2	2.22222	1	3	1	2	1	1.6	2	3	3	2	1
803	2	1	1	2	1	1	1.33333	1	2	3	2	1	1.8	2	1	2	2	2	1	1.66667	1	2	2	1	2	1	1.5	1.65556	2	2	2	2	1	1	2	2	3	1.88889	2	1	2	1	2	1.6	1	1	2	1	1
804	4	3	3	4	4	3	3.5	3	3	2	3	2	2.6	1	1	3	2	2	1	1.66667	2	2	2	1	2	2	1.83333	2.03333	3	4	3	3	3	2	4	3	3	3.11111	3	2	4	2	3	2.8	3	2	2	3	3
805	3	1	3	3	2	1	2.16667	2	5	3	3	3	3.2	5	3	2	5	3	5	3.83333	3	2	2	1	3	3	2.33333	3.12222	3	3	3	2	2	2	3	2	4	2.66667	2	4	2	2	2	2.4	1	2	2	3	2
806	4	5	5	3	3	3	3.83333	2	3	3	3	5	3.2	2	4	4	4	3	4	3.5	2	2	4	2	3	3	2.66667	3.12222	2	3	3	2	1	4	2	3	3	2.55556	3	5	3	3	2	3.2	2	4	5	1	3
807	2	3	3	2	2	1	2.16667	2	1	3	1	1	1.6	3	2	3	1	3	4	2.66667	2	3	2	3	1	2	2.16667	2.14444	3	2	3	2	2	1	2	2	2	2.11111	3	2	2	2	3	2.4	3	3	3	2	3
808	2	2	2	2	1	1	1.66667	2	1	1	1	1	1.2	1	1	1	2	3	1	1.5	1	1	2	2	2	2	1.66667	1.45556	5	4	5	3	5	4	4	3	4	4.11111	3	3	3	3	2	2.8	5	4	3	2	5
809	4	3	4	3	3	5	3.66667	3	2	3	4	3	3	2	2	2	2	2	4	2.33333	1	3	3	2	4	2	2.5	2.61111	1	1	1	1	1	1	1	1	1	1	3	2	1	3	1	2	1	1	1	1	1
810	2	4	4	3	5	2	3.33333	3	2	3	3	2	2.6	5	4	5	3	3	2	3.66667	2	3	4	3	3	4	3.16667	3.14444	2	2	1	3	2	2	1	3	2	2	3	2	1	1	1	1.6	1	1	2	1	1
811	2	3	2	2	2	2	2.16667	3	4	4	3	3	3.4	2	2	2	3	3	3	2.5	1	1	2	2	1	2	1.5	2.46667	2	1	2	3	1	1	1	2	1	1.55556	1	2	1	2	2	1.6	1	2	2	1	1
812	2	3	1	3	2	3	2.33333	3	3	3	2	4	3	2	4	2	3	3	2	2.66667	1	2	2	1	2	2	1.66667	2.44444	2	2	2	1	2	1	1	2	1	1.55556	3	2	2	2	1	2	3	2	2	3	2
813	2	1	2	2	3	3	2.16667	2	1	2	1	2	1.6	3	2	2	3	2	1	2.16667	1	3	3	1	2	2	2	1.92222	3	1	2	2	1	2	3	3	1	2	2	1	1	2	2	1.6	1	2	1	2	2
814	1	2	1	3	2	1	1.66667	1	2	1	2	2	1.6	2	1	2	2	1	3	1.83333	3	2	2	3	2	3	2.5	1.97778	1	1	2	1	2	2	1	1	1	1.33333	3	2	3	4	1	2.6	2	2	2	3	2
815	1	1	1	2	1	2	1.33333	2	3	3	3	3	2.8	1	1	1	1	2	2	1.33333	1	1	2	1	1	2	1.33333	1.82222	3	3	3	4	2	3	3	2	4	3	3	3	4	3	4	3.4	2	3	5	5	4
816	3	3	3	3	2	2	2.66667	2	2	1	1	2	1.6	3	4	2	2	1	3	2.5	1	2	3	2	3	3	2.33333	2.14444	2	3	2	1	3	3	3	4	3	2.66667	2	1	2	2	2	1.8	2	1	1	1	1
817	2	1	2	2	2	2	1.83333	2	1	2	2	3	2	3	1	3	3	2	3	2.5	1	3	3	4	4	3	3	2.5	4	3	4	3	3	3	4	4	4	3.55556	2	2	2	2	2	2	5	5	3	5	4
818	2	2	3	3	2	1	2.16667	3	3	2	4	3	3	5	5	5	5	5	2	4.5	2	5	4	3	4	4	3.66667	3.72222	5	5	4	5	4	4	3	4	3	4.11111	3	2	4	5	4	3.6	3	3	3	5	3
819	3	5	5	3	3	3	3.66667	3	2	1	3	2	2.2	4	5	5	4	3	4	4.16667	1	1	2	1	1	1	1.16667	2.51111	3	3	3	4	2	4	3	3	4	3.22222	3	4	4	5	5	4.2	3	2	2	2	2
820	3	4	3	3	3	4	3.33333	2	2	2	2	4	2.4	3	2	2	3	3	3	2.66667	2	3	4	2	3	4	3	2.68889	2	2	1	1	2	2	3	3	2	2	1	2	2	2	2	1.8	2	3	2	2	2
821	5	3	3	2	3	3	3.16667	2	3	2	2	1	2	5	3	3	3	3	4	3.5	3	3	5	5	4	3	3.83333	3.11111	2	1	2	3	1	1	1	1	3	1.66667	2	3	2	5	2	2.8	2	2	2	2	2
822	1	1	2	2	1	2	1.5	2	2	1	3	2	2	3	1	3	3	3	5	3	3	1	2	4	2	3	2.5	2.5	2	1	2	2	3	1	1	1	2	1.66667	3	1	2	2	2	2	3	3	3	2	3
823	1	3	3	2	2	1	2	2	2	2	4	4	2.8	2	2	2	3	2	2	2.16667	1	2	2	1	1	1	1.33333	2.1	1	1	2	2	3	2	2	2	2	1.88889	2	2	2	2	2	2	2	1	2	4	2
824	2	3	3	2	3	4	2.83333	4	3	4	2	4	3.4	2	2	3	2	3	5	2.83333	3	4	5	3	5	3	3.83333	3.35556	2	1	3	1	2	1	1	2	1	1.55556	3	2	2	1	2	2	1	1	1	2	3
825	2	1	1	2	1	1	1.33333	1	1	1	1	2	1.2	4	5	4	5	3	4	4.16667	1	2	5	2	3	5	3	2.78889	5	4	4	5	5	2	3	3	3	3.77778	3	5	4	5	3	4	3	5	3	3	5
826	4	3	4	3	2	2	3	2	3	1	2	2	2	2	1	2	2	2	2	1.83333	1	1	2	1	1	3	1.5	1.77778	2	1	2	3	1	4	2	2	1	2	2	3	2	1	4	2.4	1	2	2	1	2
827	1	1	1	1	1	1	1	1	1	1	1	1	1	2	3	1	3	2	2	2.16667	1	3	3	3	5	4	3.16667	2.11111	4	4	4	4	2	3	4	4	4	3.66667	3	5	3	3	3	3.4	3	3	3	3	5
828	2	1	2	2	2	1	1.66667	3	3	3	2	3	2.8	5	5	5	5	2	3	4.16667	5	5	4	5	5	4	4.66667	3.87778	3	4	4	3	2	3	3	1	4	3	4	5	3	4	2	3.6	3	3	2	3	2
829	3	3	3	3	3	3	3	3	4	3	2	2	2.8	4	3	2	4	2	4	3.16667	2	2	2	4	3	3	2.66667	2.87778	1	2	2	2	2	1	1	1	3	1.66667	3	2	2	2	2	2.2	2	2	1	1	2
830	1	2	1	2	1	2	1.5	2	2	2	2	3	2.2	2	1	2	2	3	2	2	1	3	2	2	2	2	2	2.06667	2	3	2	1	3	1	1	2	3	2	2	4	3	3	2	2.8	3	3	2	3	3
831	2	2	2	2	2	1	1.83333	3	3	2	1	3	2.4	5	2	5	4	3	3	3.66667	3	2	3	2	4	3	2.83333	2.96667	4	3	3	4	4	4	4	4	5	3.88889	2	3	2	2	3	2.4	5	3	3	2	3
832	4	5	3	3	5	3	3.83333	3	2	2	1	1	1.8	3	1	1	2	2	2	1.83333	1	4	4	1	3	2	2.5	2.04444	5	4	2	3	2	5	2	4	4	3.44444	5	5	4	3	2	3.8	5	4	2	4	3
833	2	2	3	2	4	2	2.5	3	3	5	3	3	3.4	5	2	3	3	3	5	3.5	1	2	4	2	3	2	2.33333	3.07778	2	3	1	1	2	1	2	2	2	1.77778	1	1	1	1	1	1	3	2	3	3	3
834	2	1	3	1	1	1	1.5	2	2	1	1	1	1.4	2	1	2	3	2	2	2	1	1	1	1	2	1	1.16667	1.52222	3	3	3	5	4	4	3	2	4	3.44444	1	2	2	2	1	1.6	2	2	2	1	2
835	2	2	1	1	1	1	1.33333	2	1	1	2	2	1.6	2	1	1	1	1	1	1.16667	1	2	2	1	1	1	1.33333	1.36667	3	4	5	4	4	4	3	4	4	3.88889	3	4	3	3	2	3	3	3	3	2	3
836	1	1	2	2	2	1	1.5	2	1	1	2	1	1.4	2	1	1	1	1	1	1.16667	1	2	2	2	1	2	1.66667	1.41111	1	2	1	1	1	1	2	1	1	1.22222	1	1	1	1	2	1.2	1	1	2	2	2
837	2	2	3	3	3	3	2.66667	1	2	1	1	2	1.4	1	1	2	2	2	1	1.5	3	2	3	2	2	3	2.5	1.8	1	2	2	1	1	2	2	2	2	1.66667	1	2	1	2	2	1.6	3	3	4	2	2
838	2	3	2	3	3	2	2.5	2	2	2	2	2	2	2	2	1	2	3	2	2	1	2	2	2	2	2	1.83333	1.94444	2	2	2	3	5	3	2	3	2	2.66667	2	3	3	2	2	2.4	3	2	2	2	3
839	3	3	2	2	2	2	2.33333	3	3	1	2	2	2.2	4	5	5	5	4	4	4.5	3	3	5	1	2	4	3	3.23333	2	3	3	4	2	2	4	4	4	3.11111	3	3	3	2	3	2.8	2	2	2	4	3
840	1	2	3	2	2	3	2.16667	3	3	3	2	3	2.8	1	1	1	2	1	2	1.33333	1	3	3	3	2	4	2.66667	2.26667	2	4	4	3	2	3	2	4	3	3	2	1	1	1	2	1.4	2	1	2	1	2
841	4	4	2	1	2	2	2.5	3	4	3	4	5	3.8	3	1	2	3	3	3	2.5	3	3	3	2	2	2	2.5	2.93333	2	2	2	3	1	3	2	2	2	2.11111	2	2	2	2	2	2	2	1	2	2	3
842	1	1	2	2	2	1	1.5	1	1	1	1	1	1	2	1	2	2	1	2	1.66667	1	1	2	2	2	1	1.5	1.38889	2	2	3	3	1	2	3	1	2	2.11111	1	2	2	1	1	1.4	2	3	3	3	3
843	3	4	3	2	2	3	2.83333	2	4	3	3	5	3.4	3	1	4	2	2	3	2.5	1	3	3	2	2	2	2.16667	2.68889	2	2	3	3	2	3	3	2	2	2.44444	2	2	1	1	1	1.4	1	1	2	2	1
844	4	2	3	3	3	2	2.83333	2	2	3	2	3	2.4	1	1	2	1	1	1	1.16667	3	4	3	2	2	3	2.83333	2.13333	2	1	2	3	2	2	4	3	3	2.44444	1	3	3	1	2	2	2	5	3	5	3
845	2	1	1	1	2	2	1.5	3	2	2	2	4	2.6	2	4	2	3	2	4	2.83333	3	2	5	3	2	5	3.33333	2.92222	4	4	3	3	4	4	3	4	3	3.55556	2	1	1	2	2	1.6	1	1	1	2	1
846	1	2	1	1	1	2	1.33333	1	1	1	1	3	1.4	1	4	1	2	1	1	1.66667	1	2	3	2	4	3	2.5	1.85556	1	1	1	1	1	2	2	3	2	1.55556	2	2	2	2	2	2	2	1	1	1	1
847	1	1	1	1	1	2	1.16667	5	3	3	3	3	3.4	1	1	3	1	2	2	1.66667	1	2	1	1	2	3	1.66667	2.24444	3	2	2	2	2	2	3	2	1	2.11111	1	2	2	2	3	2	3	1	2	2	2
848	1	2	3	2	2	2	2	2	2	3	1	3	2.2	5	4	3	4	5	5	4.33333	5	3	5	4	5	2	4	3.51111	4	3	4	3	3	4	3	3	4	3.44444	3	3	3	3	2	2.8	4	3	1	3	1
849	2	3	3	3	3	2	2.66667	2	1	2	1	1	1.4	1	5	3	1	1	2	2.16667	2	2	1	4	1	4	2.33333	1.96667	1	2	2	1	1	2	2	2	1	1.55556	1	1	2	1	2	1.4	1	1	2	1	1
850	3	3	2	3	3	3	2.83333	2	1	2	3	3	2.2	3	2	2	3	2	3	2.5	3	4	4	2	5	3	3.5	2.73333	1	1	2	4	1	2	2	2	3	2	2	1	3	1	1	1.6	5	3	3	3	4
851	2	2	2	3	3	2	2.33333	1	1	2	1	1	1.2	2	1	1	2	1	1	1.33333	1	2	2	1	2	2	1.66667	1.4	5	4	5	5	5	5	3	2	5	4.33333	5	2	4	3	5	3.8	5	3	2	3	4
852	2	3	2	2	1	2	2	3	2	2	3	2	2.4	2	1	2	3	2	2	2	1	1	2	1	2	2	1.5	1.96667	1	2	2	2	2	1	1	2	2	1.66667	1	2	2	3	2	2	2	1	3	2	2
853	4	3	4	5	2	3	3.5	1	2	3	3	2	2.2	4	3	2	5	3	5	3.66667	2	4	2	2	3	3	2.66667	2.84444	2	3	3	3	3	5	2	2	3	2.88889	3	3	4	2	3	3	3	5	3	3	4
854	2	2	1	3	3	2	2.16667	3	3	3	2	5	3.2	5	4	5	3	3	3	3.83333	3	2	3	2	3	3	2.66667	3.23333	2	3	2	2	2	3	3	2	2	2.33333	1	3	2	2	1	1.8	2	3	2	1	2
855	1	2	2	3	2	3	2.16667	3	2	3	2	2	2.4	1	1	2	1	1	2	1.33333	3	2	4	1	3	3	2.66667	2.13333	3	2	2	1	2	3	3	3	4	2.55556	3	3	5	3	4	3.6	4	5	3	5	4
856	1	2	2	2	2	3	2	3	3	1	4	2	2.6	2	2	2	1	2	3	2	4	2	2	2	4	4	3	2.53333	4	4	5	5	4	5	5	4	4	4.44444	4	3	3	3	5	3.6	3	4	4	3	3
857	3	3	2	3	2	1	2.33333	3	2	1	3	3	2.4	2	2	1	1	1	2	1.5	2	2	1	2	4	1	2	1.96667	2	2	2	2	1	3	1	1	3	1.88889	2	2	2	2	3	2.2	1	1	2	3	2
858	3	5	2	2	2	4	3	2	1	2	2	2	1.8	3	2	2	3	2	3	2.5	1	1	2	2	1	1	1.33333	1.87778	2	2	1	2	1	2	2	2	1	1.66667	2	3	3	2	2	2.4	1	1	1	1	1
859	1	1	2	2	1	2	1.5	2	1	1	1	1	1.2	1	3	1	3	2	2	2	2	2	1	2	1	1	1.5	1.56667	1	1	2	1	1	2	1	1	2	1.33333	2	2	1	2	1	1.6	2	2	1	1	1
860	4	2	4	3	2	2	2.83333	1	1	1	1	1	1	1	1	1	2	2	2	1.5	1	2	3	3	3	3	2.5	1.66667	2	2	3	3	2	4	3	2	4	2.77778	3	3	3	3	3	3	3	3	3	2	3
861	5	3	4	3	4	1	3.33333	2	2	3	2	1	2	1	1	1	2	2	1	1.33333	1	1	2	1	1	2	1.33333	1.55556	3	3	2	5	2	5	3	4	3	3.33333	1	1	1	1	1	1	2	3	2	2	2
862	2	3	2	3	3	2	2.5	4	3	2	2	3	2.8	2	1	2	1	2	2	1.66667	3	3	5	5	5	5	4.33333	2.93333	3	3	2	3	3	2	4	3	4	3	3	1	2	3	3	2.4	5	4	5	3	2
863	4	4	5	2	4	4	3.83333	3	2	1	3	3	2.4	1	3	1	2	1	1	1.5	1	2	2	1	1	1	1.33333	1.74444	3	3	2	1	2	3	3	4	3	2.66667	3	3	4	5	2	3.4	3	5	5	5	5
864	4	3	4	3	3	3	3.33333	5	3	3	3	5	3.8	3	5	5	4	3	5	4.16667	3	3	2	4	4	5	3.5	3.82222	3	4	3	3	2	4	3	4	3	3.22222	5	3	4	3	4	3.8	5	3	5	3	3
865	2	3	3	2	3	3	2.66667	3	3	3	2	4	3	3	2	4	3	3	3	3	1	2	3	1	1	2	1.66667	2.55556	1	1	1	1	2	1	2	1	2	1.33333	3	4	3	5	5	4	3	3	4	3	3
866	2	2	2	2	2	4	2.33333	1	2	2	1	1	1.4	1	1	2	2	2	1	1.5	1	1	2	2	1	2	1.5	1.46667	3	4	1	1	2	5	3	1	1	2.33333	3	3	3	3	3	3	5	2	3	2	2
867	2	3	3	2	3	2	2.5	3	2	4	3	5	3.4	5	5	4	2	3	4	3.83333	4	4	5	4	2	5	4	3.74444	3	4	3	3	3	3	3	3	3	3.11111	5	3	3	5	4	4	2	2	2	1	2
868	5	4	3	5	3	3	3.83333	5	3	3	2	4	3.4	3	5	4	3	2	3	3.33333	2	1	3	3	2	2	2.16667	2.96667	2	2	2	2	2	2	2	2	1	1.88889	3	5	3	3	2	3.2	5	5	2	3	3
869	1	1	1	3	1	1	1.33333	4	3	3	1	3	2.8	3	5	3	2	2	2	2.83333	1	2	2	1	1	3	1.66667	2.43333	1	2	3	2	2	2	1	2	2	1.88889	3	1	1	1	1	1.4	2	1	2	2	1
870	1	2	2	2	2	3	2	2	3	2	1	1	1.8	2	2	2	4	1	2	2.16667	1	1	2	2	1	2	1.5	1.82222	1	1	1	1	1	1	1	2	1	1.11111	1	2	2	2	1	1.6	1	1	1	1	1
871	4	4	4	3	3	3	3.5	2	2	3	1	2	2	2	3	2	5	2	1	2.5	1	1	2	2	1	2	1.5	2	2	2	2	1	2	1	2	2	2	1.77778	3	2	3	4	2	2.8	3	3	3	2	3
872	2	3	1	3	3	2	2.33333	2	2	2	2	2	2	2	1	1	2	1	2	1.5	1	2	2	1	3	1	1.66667	1.72222	2	2	4	2	4	2	3	3	2	2.66667	3	2	2	1	3	2.2	5	5	5	4	3
873	2	1	1	1	2	1	1.33333	1	1	1	1	1	1	2	1	2	1	1	1	1.33333	1	1	1	2	1	1	1.16667	1.16667	1	3	3	2	3	2	2	4	3	2.55556	2	2	2	2	2	2	4	3	3	3	4
874	2	2	2	2	1	2	1.83333	3	3	3	3	3	3	2	1	2	2	2	2	1.83333	3	5	4	3	4	3	3.66667	2.83333	2	2	2	3	2	1	1	2	4	2.11111	3	5	3	2	3	3.2	5	2	3	4	3
875	4	3	3	3	2	4	3.16667	2	3	3	4	3	3	2	3	2	3	1	4	2.5	1	1	2	1	1	1	1.16667	2.22222	4	5	5	3	4	3	4	3	4	3.88889	2	2	4	3	2	2.6	3	2	3	1	3
876	4	4	3	5	3	3	3.66667	3	3	3	3	2	2.8	2	2	4	4	2	3	2.83333	1	2	2	1	1	2	1.5	2.37778	1	1	1	1	1	1	1	2	1	1.11111	1	2	1	1	1	1.2	1	2	1	1	1
877	1	2	2	2	1	1	1.5	2	2	3	2	2	2.2	2	1	2	2	2	1	1.66667	3	3	3	3	4	4	3.33333	2.4	3	3	3	3	3	3	3	2	3	2.88889	2	2	2	3	4	2.6	3	3	3	4	4
878	3	3	4	5	4	5	4	1	2	1	1	1	1.2	5	2	3	3	3	4	3.33333	2	2	2	1	2	1	1.66667	2.06667	2	2	2	2	1	1	2	1	1	1.55556	2	2	3	3	1	2.2	1	1	1	1	1
879	4	3	5	3	3	5	3.83333	3	2	2	2	3	2.4	4	4	2	3	2	2	2.83333	1	4	5	2	2	2	2.66667	2.63333	5	4	4	4	2	4	3	4	4	3.77778	3	3	3	3	5	3.4	3	3	2	1	3
880	1	1	2	1	2	2	1.5	2	3	3	2	3	2.6	2	1	2	1	1	1	1.33333	1	2	2	2	2	3	2	1.97778	2	1	1	3	2	3	2	2	3	2.11111	2	2	3	2	1	2	1	1	2	2	1
881	5	3	3	3	4	3	3.5	5	3	4	4	3	3.8	3	4	3	3	3	3	3.16667	4	4	5	3	4	3	3.83333	3.6	3	2	2	4	3	5	3	5	3	3.33333	3	5	3	4	3	3.6	3	3	3	5	3
882	2	3	3	3	3	3	2.83333	3	3	3	3	2	2.8	1	1	4	3	2	1	2	4	4	4	3	5	5	4.16667	2.98889	4	4	5	4	2	2	5	2	4	3.55556	4	2	3	5	3	3.4	2	2	1	2	3
883	1	1	1	1	1	1	1	3	3	4	2	3	3	5	3	4	3	3	2	3.33333	3	4	5	4	4	3	3.83333	3.38889	3	3	3	4	3	2	3	2	4	3	4	5	5	3	3	4	4	5	2	3	4
884	4	5	3	5	5	4	4.33333	2	1	2	1	1	1.4	3	3	2	3	3	3	2.83333	1	2	2	2	1	1	1.5	1.91111	4	4	4	4	4	3	5	3	4	3.88889	3	2	2	2	4	2.6	4	5	5	3	3
885	2	2	3	2	2	2	2.16667	2	2	1	2	1	1.6	4	1	2	2	2	2	2.16667	4	4	5	3	4	4	4	2.58889	2	2	1	2	1	1	1	3	2	1.66667	3	2	3	3	4	3	2	2	2	1	1
886	2	3	3	3	5	2	3	5	5	3	3	4	4	3	3	2	5	3	4	3.33333	1	2	3	1	2	4	2.16667	3.16667	1	2	2	2	2	1	1	2	4	1.88889	2	2	2	3	1	2	4	3	2	3	3
887	2	2	1	2	1	2	1.66667	2	1	2	1	1	1.4	2	1	3	2	2	1	1.83333	2	2	2	2	2	1	1.83333	1.68889	2	2	4	2	1	2	3	1	3	2.22222	2	3	2	2	2	2.2	1	1	2	2	3
888	3	5	3	4	2	3	3.33333	3	5	3	3	3	3.4	3	2	4	3	3	2	2.83333	1	2	3	3	3	2	2.33333	2.85556	1	2	3	2	2	2	1	2	1	1.77778	2	1	1	1	2	1.4	1	2	3	3	2
889	2	3	3	3	2	2	2.5	2	2	1	1	2	1.6	2	3	2	3	3	4	2.83333	1	3	2	2	2	3	2.16667	2.2	2	3	3	1	3	4	4	1	2	2.55556	3	3	3	2	3	2.8	3	2	2	3	2
890	5	3	4	3	2	2	3.16667	1	2	1	1	1	1.2	2	2	1	3	2	1	1.83333	3	2	3	2	2	2	2.33333	1.78889	2	2	2	2	1	1	2	2	2	1.77778	2	1	2	3	2	2	2	2	1	2	2
891	3	1	2	2	2	1	1.83333	3	1	3	2	2	2.2	3	1	3	3	5	3	3	5	2	5	3	2	5	3.66667	2.95556	3	3	3	4	2	3	3	5	2	3.11111	2	2	3	3	5	3	3	4	3	3	3
892	3	2	2	2	1	2	2	2	2	1	2	1	1.6	2	1	2	2	2	2	1.83333	1	1	2	2	2	2	1.66667	1.7	2	2	3	4	3	3	1	1	3	2.44444	2	2	3	3	1	2.2	2	2	2	1	2
893	4	1	2	2	2	2	2.16667	2	2	1	1	1	1.4	1	1	1	1	1	2	1.16667	1	1	1	2	1	1	1.16667	1.24444	1	1	1	2	3	2	2	2	1	1.66667	1	1	1	1	1	1	2	1	2	1	1
894	1	1	2	1	2	2	1.5	3	3	2	2	4	2.8	1	1	2	2	1	2	1.5	1	1	1	1	2	2	1.33333	1.87778	3	2	2	3	2	2	2	1	1	2	3	4	2	3	3	3	2	2	3	3	2
895	3	3	3	3	3	2	2.83333	4	3	3	5	3	3.6	3	2	5	3	3	4	3.33333	3	2	3	3	2	2	2.5	3.14444	4	4	5	5	2	4	3	3	3	3.66667	3	2	3	3	2	2.6	1	1	2	2	2
896	1	1	1	1	1	1	1	2	2	3	2	2	2.2	3	2	4	3	3	5	3.33333	2	2	2	2	2	2	2	2.51111	3	3	3	4	4	5	3	4	5	3.77778	3	4	4	3	2	3.2	3	3	4	5	2
897	2	1	2	2	1	1	1.5	2	1	2	1	1	1.4	1	1	1	1	1	1	1	1	2	3	1	2	1	1.66667	1.35556	2	3	2	3	2	2	2	2	1	2.11111	2	3	1	3	2	2.2	4	3	3	3	4
898	4	3	3	3	2	3	3	2	2	3	1	2	2	3	3	2	3	3	2	2.66667	3	3	4	3	3	3	3.16667	2.61111	4	2	3	3	4	3	3	3	3	3.11111	3	3	2	2	4	2.8	3	3	3	3	3
899	4	5	5	5	3	3	4.16667	3	3	5	3	3	3.4	2	3	2	3	2	3	2.5	3	3	5	4	4	5	4	3.3	3	3	4	4	4	4	4	3	4	3.66667	3	3	3	4	3	3.2	3	3	1	5	3
900	2	2	2	1	2	3	2	2	2	1	1	3	1.8	2	1	5	2	3	3	2.66667	2	3	4	3	2	3	2.83333	2.43333	3	5	5	4	5	5	3	2	2	3.77778	3	3	3	4	4	3.4	2	1	2	1	2
901	2	3	3	2	2	2	2.33333	2	3	2	3	2	2.4	2	4	4	5	5	5	4.16667	3	3	5	3	4	4	3.66667	3.41111	5	3	5	2	3	4	4	4	2	3.55556	3	3	3	3	2	2.8	5	5	3	3	3
902	4	3	5	3	4	4	3.83333	2	1	3	2	3	2.2	5	5	3	4	5	3	4.16667	2	1	2	1	1	1	1.33333	2.56667	2	3	2	2	3	2	1	2	1	2	2	1	2	1	1	1.4	1	1	3	2	2
903	3	3	5	2	3	3	3.16667	3	3	3	2	3	2.8	2	1	3	3	1	3	2.16667	3	5	2	3	5	5	3.83333	2.93333	2	2	2	2	1	2	2	2	2	1.88889	2	1	1	1	1	1.2	2	1	2	2	2
904	2	3	4	3	3	2	2.83333	1	3	2	1	1	1.6	2	3	2	2	2	2	2.16667	1	2	3	2	2	3	2.16667	1.97778	1	1	2	1	1	1	1	1	3	1.33333	2	1	1	2	2	1.6	1	3	1	2	3
905	1	1	2	1	2	1	1.33333	1	2	2	1	1	1.4	2	1	1	2	2	1	1.5	1	1	1	1	1	2	1.16667	1.35556	2	2	2	3	1	1	1	1	2	1.66667	2	3	3	2	2	2.4	1	2	2	1	1
906	2	2	2	3	2	2	2.16667	2	2	1	1	1	1.4	1	2	2	2	2	2	1.83333	1	2	5	3	3	2	2.66667	1.96667	1	2	3	2	3	3	2	2	2	2.22222	1	1	1	1	1	1	1	3	3	2	3
907	2	3	3	4	5	4	3.5	3	3	5	4	3	3.6	4	4	5	5	3	4	4.16667	3	5	5	3	3	5	4	3.92222	3	5	3	3	3	3	3	4	4	3.44444	3	5	4	3	2	3.4	2	3	3	3	2
908	2	3	1	2	1	2	1.83333	1	2	1	1	1	1.2	2	1	2	2	2	1	1.66667	2	4	5	3	4	5	3.83333	2.23333	1	1	2	2	2	1	1	2	1	1.44444	1	2	1	2	1	1.4	2	3	3	3	2
909	1	2	2	2	2	1	1.66667	1	3	2	1	4	2.2	3	2	3	5	3	5	3.5	4	3	5	3	5	5	4.16667	3.28889	3	5	5	3	3	5	3	4	5	4	2	3	3	2	3	2.6	3	3	3	2	3
910	3	1	2	3	3	3	2.5	1	2	1	1	2	1.4	1	2	2	2	3	4	2.33333	1	3	2	3	4	3	2.66667	2.13333	4	3	4	4	3	5	4	3	4	3.77778	3	2	2	2	3	2.4	3	3	2	2	3
911	2	5	2	3	3	2	2.83333	3	3	5	5	5	4.2	1	1	2	3	2	1	1.66667	1	2	2	2	1	2	1.66667	2.51111	3	3	3	4	3	2	3	2	3	2.88889	3	2	3	3	3	2.8	3	5	4	4	4
912	3	2	3	3	2	3	2.66667	3	3	3	2	3	2.8	5	3	2	3	3	4	3.33333	1	1	4	2	2	2	2	2.71111	2	2	3	2	1	2	3	2	1	2	2	2	3	3	3	2.6	2	2	2	3	4
913	1	3	2	3	2	2	2.16667	3	2	3	3	5	3.2	2	3	2	3	2	4	2.66667	1	2	2	2	2	3	2	2.62222	2	1	2	2	2	2	1	1	1	1.55556	3	2	2	3	2	2.4	3	3	2	2	2
914	3	2	1	3	1	2	2	1	1	1	1	2	1.2	3	1	2	1	2	1	1.66667	1	1	3	2	1	3	1.83333	1.56667	2	1	1	2	2	1	1	1	1	1.33333	1	2	1	2	2	1.6	1	1	1	1	2
915	2	5	3	4	3	3	3.33333	4	5	3	3	4	3.8	3	3	4	5	5	4	4	3	3	4	3	5	5	3.83333	3.87778	4	4	4	5	4	5	2	2	4	3.77778	3	2	3	3	3	2.8	4	3	2	3	4
916	4	3	3	4	3	3	3.33333	5	3	3	4	4	3.8	3	2	3	3	3	3	2.83333	4	4	3	5	5	5	4.33333	3.65556	2	2	4	3	3	2	2	2	4	2.66667	2	1	2	1	1	1.4	2	2	1	1	2
917	4	4	4	3	4	3	3.66667	3	3	2	2	3	2.6	4	4	5	3	3	3	3.66667	1	2	4	2	3	4	2.66667	2.97778	3	3	4	4	5	2	3	3	4	3.44444	3	2	2	3	3	2.6	2	2	3	3	3
918	1	1	1	2	1	2	1.33333	5	3	3	4	2	3.4	2	4	4	3	2	3	3	3	2	4	4	3	4	3.33333	3.24444	3	4	3	3	5	3	2	4	3	3.33333	5	5	3	5	4	4.4	4	5	4	4	3
919	3	3	3	2	2	3	2.66667	2	1	2	1	3	1.8	1	1	1	1	2	1	1.16667	1	3	4	1	1	2	2	1.65556	4	4	4	4	3	4	5	4	4	4	3	3	3	5	5	3.8	4	2	2	3	3
920	1	2	2	2	2	1	1.66667	3	3	3	2	4	3	2	3	5	3	3	3	3.16667	5	2	3	2	2	4	3	3.05556	2	2	4	2	1	1	2	2	2	2	2	2	2	2	2	2	2	3	3	3	2
921	4	3	3	5	2	3	3.33333	3	3	5	2	2	3	4	2	4	3	2	4	3.16667	4	4	4	5	5	5	4.5	3.55556	3	4	4	3	5	2	3	4	4	3.55556	4	3	4	3	2	3.2	2	2	2	2	1
922	1	2	1	2	1	2	1.5	3	3	3	5	5	3.8	4	4	4	3	3	4	3.66667	2	2	3	2	2	2	2.16667	3.21111	3	5	5	5	3	5	3	4	5	4.22222	3	4	4	5	3	3.8	4	5	3	4	4
923	2	2	3	3	2	2	2.33333	3	5	4	3	3	3.6	5	3	3	3	3	5	3.66667	3	3	2	3	3	3	2.83333	3.36667	5	3	4	4	4	3	3	5	4	3.88889	2	3	2	2	2	2.2	5	3	3	2	3
924	2	3	3	2	2	4	2.66667	4	3	3	3	4	3.4	3	4	3	3	3	2	3	4	2	4	2	3	3	3	3.13333	2	1	2	1	2	2	1	1	1	1.44444	2	1	1	2	2	1.6	2	2	1	3	1
925	4	2	2	1	3	1	2.16667	1	1	1	1	1	1	2	1	1	2	1	2	1.5	1	4	2	1	1	3	2	1.5	2	1	3	1	3	2	1	2	3	2	3	3	2	2	2	2.4	2	2	2	2	1
926	1	2	1	1	1	1	1.16667	2	2	2	3	3	2.4	2	1	1	2	2	2	1.66667	1	1	2	3	2	3	2	2.02222	5	5	5	4	4	2	3	4	5	4.11111	3	5	3	1	1	2.6	2	1	2	3	1
927	2	3	3	3	2	1	2.33333	1	1	2	1	1	1.2	3	1	2	1	2	2	1.83333	1	3	2	1	2	3	2	1.67778	1	1	2	1	1	1	1	1	1	1.11111	1	2	1	2	2	1.6	2	2	3	2	3
928	3	3	3	2	2	3	2.66667	3	2	1	1	5	2.4	2	3	2	3	5	3	3	1	2	2	1	2	2	1.66667	2.35556	2	1	2	2	2	3	2	2	2	2	2	2	1	2	2	1.8	2	1	2	1	3
929	1	2	1	2	2	1	1.5	1	1	1	1	1	1	1	1	2	2	2	2	1.66667	1	2	3	1	3	2	2	1.55556	2	2	1	1	2	2	1	1	1	1.44444	3	3	3	2	5	3.2	1	2	2	1	1
930	2	3	2	2	1	1	1.83333	3	3	3	2	3	2.8	1	3	2	3	1	1	1.83333	1	2	2	1	1	2	1.5	2.04444	2	2	2	1	3	1	3	2	1	1.88889	1	1	1	1	1	1	1	1	2	1	1
931	4	4	2	2	2	2	2.66667	5	3	2	5	4	3.8	2	1	3	2	3	2	2.16667	2	4	5	3	5	3	3.66667	3.21111	2	2	2	1	3	1	3	2	2	2	3	1	4	3	2	2.6	1	3	3	2	1
932	1	1	2	2	1	2	1.5	1	2	2	1	1	1.4	1	2	2	2	2	1	1.66667	1	2	1	1	1	1	1.16667	1.41111	3	2	2	3	2	5	3	3	5	3.11111	5	5	3	2	2	3.4	5	4	2	3	3
933	1	1	2	1	1	3	1.5	3	3	1	3	1	2.2	1	2	1	2	1	1	1.33333	1	1	2	1	1	1	1.16667	1.56667	2	2	2	2	3	2	2	1	3	2.11111	3	1	1	2	1	1.6	1	1	1	1	1
934	1	1	1	1	1	2	1.16667	1	1	3	2	1	1.6	1	1	1	1	1	1	1	1	1	1	1	1	1	1	1.2	2	3	3	3	3	2	3	1	3	2.55556	2	2	1	1	2	1.6	1	2	1	2	2
935	2	3	3	5	3	2	3	2	1	3	2	4	2.4	2	1	2	1	4	2	2	4	4	4	4	5	5	4.33333	2.91111	2	3	4	5	4	4	3	4	4	3.66667	4	4	4	2	4	3.6	3	4	3	2	3
936	1	1	1	1	2	2	1.33333	4	3	5	2	3	3.4	2	1	2	2	2	2	1.83333	2	2	3	4	3	1	2.5	2.57778	1	1	1	1	2	2	2	1	1	1.33333	2	1	2	1	2	1.6	2	1	2	2	1
937	2	2	3	2	1	2	2	2	4	1	3	1	2.2	2	1	2	3	2	2	2	2	3	3	3	2	3	2.66667	2.28889	1	1	2	2	1	2	1	1	1	1.33333	1	1	1	2	1	1.2	1	1	2	2	1
938	1	3	2	1	1	2	1.66667	1	1	1	1	3	1.4	1	1	1	2	2	2	1.5	1	4	4	2	3	2	2.66667	1.85556	5	4	3	3	3	5	4	3	5	3.88889	2	3	3	4	2	2.8	5	3	3	2	2
939	1	1	2	2	1	1	1.33333	2	5	1	5	3	3.2	5	2	3	5	3	4	3.66667	3	3	4	5	5	5	4.16667	3.67778	5	5	5	4	3	4	2	4	4	4	3	3	3	4	4	3.4	3	4	3	4	4
940	2	3	3	3	3	3	2.83333	2	2	3	2	5	2.8	2	1	1	2	2	2	1.66667	3	4	2	4	4	3	3.33333	2.6	4	4	3	3	3	5	3	3	4	3.55556	4	4	3	5	3	3.8	2	1	3	2	1
941	3	3	3	3	3	3	3	3	3	3	5	2	3.2	4	2	2	1	2	3	2.33333	1	2	2	2	1	1	1.5	2.34444	2	2	1	2	2	2	1	2	1	1.66667	1	1	3	1	1	1.4	2	1	1	2	1
942	1	1	3	2	2	1	1.66667	1	1	1	1	2	1.2	1	1	1	2	2	1	1.33333	2	2	2	1	2	2	1.83333	1.45556	2	1	3	2	3	2	2	1	1	1.88889	1	1	1	1	1	1	2	1	1	1	2
943	2	1	3	2	3	3	2.33333	3	3	3	3	3	3	2	1	2	3	3	2	2.16667	4	4	3	2	5	4	3.66667	2.94444	5	4	4	5	3	3	4	4	5	4.11111	2	2	2	3	3	2.4	3	3	2	3	2
944	1	2	3	2	2	1	1.83333	1	1	2	1	1	1.2	1	2	1	2	1	1	1.33333	1	2	1	2	1	2	1.5	1.34444	1	1	2	1	1	2	1	2	1	1.33333	2	1	1	1	1	1.2	1	1	1	2	1
945	1	2	3	2	1	2	1.83333	1	2	2	1	1	1.4	2	1	2	2	1	1	1.5	1	2	2	2	1	1	1.5	1.46667	2	1	1	2	1	1	1	1	2	1.33333	2	2	2	2	2	2	2	1	2	2	1
946	2	2	3	2	3	2	2.33333	5	3	4	3	5	4	2	1	3	2	3	2	2.16667	2	2	3	1	2	2	2	2.72222	5	4	4	3	5	4	4	3	4	4	3	2	4	5	5	3.8	3	3	5	3	3
947	2	5	4	5	3	4	3.83333	2	2	2	1	4	2.2	3	4	5	3	2	2	3.16667	3	2	5	2	3	4	3.16667	2.84444	1	3	2	1	2	2	2	2	1	1.77778	5	3	3	2	3	3.2	1	1	2	1	2
948	1	2	3	3	1	3	2.16667	1	1	1	1	1	1	1	3	1	2	1	2	1.66667	1	2	2	1	1	1	1.33333	1.33333	1	2	2	2	1	2	1	2	1	1.55556	1	1	1	2	2	1.4	1	1	2	1	1
949	1	2	2	2	1	1	1.5	2	1	1	1	1	1.2	1	1	2	2	2	1	1.5	1	1	3	1	1	1	1.33333	1.34444	1	1	1	2	1	2	2	1	1	1.33333	2	1	1	2	1	1.4	3	1	3	3	2
950	1	2	2	1	1	1	1.33333	2	2	3	2	3	2.4	2	1	3	3	2	2	2.16667	2	2	3	3	4	4	3	2.52222	3	2	2	2	1	2	1	1	3	1.88889	2	2	2	2	3	2.2	1	2	3	2	2
951	3	5	3	3	2	2	3	3	2	1	2	1	1.8	3	4	3	4	5	4	3.83333	3	3	4	3	3	4	3.33333	2.98889	2	3	4	3	3	3	3	3	2	2.88889	2	2	2	1	1	1.6	1	2	2	1	1
952	3	4	2	3	2	3	2.83333	3	3	4	5	3	3.6	5	5	5	4	3	5	4.5	3	4	4	5	3	4	3.83333	3.97778	2	2	3	1	2	3	2	2	4	2.33333	2	3	2	3	4	2.8	5	2	3	3	3
953	1	1	1	1	1	2	1.16667	3	2	1	2	1	1.8	3	3	2	3	5	2	3	1	1	2	1	2	1	1.33333	2.04444	2	2	2	3	2	3	3	4	4	2.77778	2	2	2	2	1	1.8	2	2	2	1	1
954	2	3	1	2	4	3	2.5	2	3	2	1	2	2	2	3	1	3	2	1	2	1	2	3	2	1	1	1.66667	1.88889	3	2	2	3	3	2	2	2	2	2.33333	3	2	2	1	3	2.2	1	2	2	2	3
955	4	3	3	4	3	4	3.5	2	1	2	1	3	1.8	3	1	1	1	2	2	1.66667	2	2	2	2	2	4	2.33333	1.93333	3	3	3	2	4	3	3	4	4	3.22222	3	4	3	5	4	3.8	4	5	4	3	5
956	3	1	2	3	2	1	2	3	2	1	2	2	2	2	1	1	1	1	1	1.16667	1	2	2	1	1	1	1.33333	1.5	1	2	2	1	2	1	1	1	1	1.33333	1	1	2	2	2	1.6	3	3	3	2	1
957	4	5	3	3	3	3	3.5	4	3	5	3	5	4	3	5	3	3	2	1	2.83333	3	4	4	4	4	3	3.66667	3.5	3	3	5	3	5	3	2	3	2	3.22222	2	1	2	3	2	2	1	3	3	1	2
958	3	2	3	3	3	2	2.66667	1	2	1	2	3	1.8	2	1	1	2	2	2	1.66667	1	3	2	1	2	2	1.83333	1.76667	2	2	1	1	2	2	1	2	1	1.55556	1	1	1	1	1	1	1	1	1	2	1
959	2	2	3	2	2	2	2.16667	2	2	3	1	1	1.8	1	1	1	1	2	1	1.16667	1	2	4	1	2	2	2	1.65556	2	1	1	1	1	1	1	1	2	1.22222	1	1	2	2	2	1.6	2	3	2	2	2
960	3	4	3	3	4	3	3.33333	3	3	4	5	3	3.6	3	3	5	5	4	3	3.83333	4	5	5	4	5	5	4.66667	4.03333	3	4	4	4	3	2	3	4	4	3.44444	2	3	3	3	4	3	5	5	3	3	4
961	4	4	3	3	3	3	3.33333	3	3	3	3	4	3.2	5	2	5	5	3	5	4.16667	3	2	4	2	2	2	2.5	3.28889	5	4	5	5	3	4	3	4	5	4.22222	2	1	2	2	2	1.8	3	5	3	3	4
962	4	3	5	4	3	4	3.83333	2	3	1	2	3	2.2	3	3	4	4	2	4	3.33333	4	4	3	3	3	4	3.5	3.01111	4	2	2	3	2	5	3	4	4	3.22222	2	2	2	3	2	2.2	5	3	5	3	3
963	2	2	3	3	2	3	2.5	1	1	1	1	1	1	5	2	2	3	2	3	2.83333	2	4	5	3	4	2	3.33333	2.38889	3	4	4	4	3	4	3	3	4	3.55556	3	1	2	3	2	2.2	2	1	1	2	3
964	4	3	3	4	4	5	3.83333	3	3	3	5	2	3.2	3	3	3	4	3	4	3.33333	4	5	4	5	4	4	4.33333	3.62222	4	4	5	5	3	4	4	4	3	4	5	5	4	3	4	4.2	5	3	5	3	3
965	1	2	1	1	2	2	1.5	1	1	1	2	2	1.4	3	1	2	2	1	1	1.66667	2	2	2	2	2	1	1.83333	1.63333	3	5	4	2	2	3	3	4	3	3.22222	3	4	3	3	3	3.2	3	3	3	2	2
966	3	4	3	2	3	2	2.83333	2	3	3	5	1	2.8	5	2	4	3	3	4	3.5	3	2	2	2	2	2	2.16667	2.82222	4	4	5	2	3	5	4	3	4	3.77778	5	3	3	3	5	3.8	4	4	3	4	4
967	1	1	1	2	1	1	1.16667	3	3	3	2	3	2.8	4	2	4	3	3	1	2.83333	3	2	4	2	5	3	3.16667	2.93333	1	1	1	1	1	1	1	1	1	1	1	1	2	2	1	1.4	1	1	2	3	2
968	1	2	2	1	3	1	1.66667	3	3	3	5	3	3.4	5	5	5	5	5	4	4.83333	3	4	3	2	3	2	2.83333	3.68889	2	4	2	3	4	2	3	5	4	3.22222	4	5	3	3	4	3.8	5	2	3	3	3
969	2	2	2	3	3	2	2.33333	3	3	2	2	3	2.6	2	1	2	3	2	2	2	1	2	2	3	3	2	2.16667	2.25556	3	2	2	3	2	3	3	3	3	2.66667	3	2	2	3	2	2.4	2	5	3	3	2
970	4	4	3	3	4	5	3.83333	5	4	3	3	5	4	5	5	2	4	2	4	3.66667	3	4	4	3	3	4	3.5	3.72222	5	4	3	5	4	5	5	5	4	4.44444	4	4	3	4	4	3.8	4	5	3	5	3
971	1	1	1	1	2	2	1.33333	2	2	2	2	1	1.8	2	1	2	3	3	4	2.5	2	2	2	2	2	2	2	2.1	1	1	1	2	1	2	1	1	2	1.33333	1	2	1	2	2	1.6	1	2	1	2	1
972	3	3	2	3	2	4	2.83333	3	3	3	3	3	3	3	1	5	2	2	4	2.83333	2	2	2	2	2	3	2.16667	2.66667	3	3	5	4	2	3	2	2	4	3.11111	4	2	3	5	5	3.8	3	3	1	2	3
973	3	3	3	3	3	3	3	2	3	2	3	2	2.4	3	5	3	3	2	3	3.16667	3	3	4	5	2	4	3.5	3.02222	2	3	3	3	3	2	2	1	4	2.55556	1	1	1	1	1	1	3	2	3	2	1
974	2	2	2	2	3	1	2	1	1	1	1	1	1	2	1	2	2	1	2	1.66667	1	3	2	3	2	2	2.16667	1.61111	1	1	2	3	2	2	1	1	1	1.55556	2	1	2	1	1	1.4	2	2	1	2	1
975	1	2	2	1	2	1	1.5	3	1	2	1	1	1.6	3	1	1	1	2	2	1.66667	2	2	3	2	3	1	2.16667	1.81111	2	2	2	1	2	1	1	1	1	1.44444	1	1	1	1	2	1.2	1	1	2	1	1
976	3	3	3	3	2	2	2.66667	5	3	3	3	3	3.4	5	5	2	5	3	4	4	2	2	4	2	2	2	2.33333	3.24444	3	3	3	3	5	2	2	4	4	3.22222	3	3	4	5	4	3.8	3	3	2	3	1
977	2	4	3	5	5	3	3.66667	5	4	5	4	5	4.6	4	2	4	3	3	5	3.5	3	3	5	2	4	4	3.5	3.86667	4	5	4	3	2	3	4	3	4	3.55556	4	3	5	5	4	4.2	5	3	5	3	5
978	1	3	2	2	2	2	2	3	1	2	2	4	2.4	2	1	1	1	1	3	1.5	1	2	2	1	2	2	1.66667	1.85556	3	4	3	2	3	2	4	2	3	2.88889	3	4	4	2	4	3.4	2	2	5	5	2
979	1	3	2	2	3	1	2	3	3	3	2	4	3	4	3	3	5	3	4	3.66667	4	4	3	4	5	3	3.83333	3.5	1	2	1	1	2	3	3	2	3	2	4	5	4	2	5	4	4	3	2	3	3
980	2	2	1	2	1	2	1.66667	2	1	1	1	2	1.4	1	1	2	3	1	1	1.5	1	1	1	1	1	1	1	1.3	2	2	2	4	2	1	1	2	2	2	3	1	3	2	2	2.2	3	1	1	2	2
981	1	1	3	2	1	1	1.5	3	3	3	3	2	2.8	1	1	2	2	2	2	1.66667	3	2	2	1	2	3	2.16667	2.21111	1	1	1	1	1	1	1	2	1	1.11111	1	3	2	2	2	2	2	2	1	1	1
982	3	2	1	2	1	2	1.83333	2	3	3	2	3	2.6	5	5	5	4	3	3	4.16667	3	3	2	3	4	4	3.16667	3.31111	5	4	5	5	4	3	3	4	5	4.22222	3	4	3	3	4	3.4	3	3	5	3	2
983	1	2	3	3	1	2	2	4	5	4	5	4	4.4	5	3	4	4	3	4	3.83333	3	3	5	5	3	5	4	4.07778	3	2	2	3	4	3	5	1	2	2.77778	5	3	3	5	5	4.2	3	4	3	2	3
984	3	3	3	2	2	3	2.66667	1	1	2	2	1	1.4	5	1	2	1	2	2	2.16667	1	2	2	1	2	2	1.66667	1.74444	3	3	2	3	2	2	4	2	4	2.77778	1	2	2	2	1	1.6	4	3	3	2	4
985	3	2	1	2	2	2	2	2	2	2	1	2	1.8	2	1	2	2	1	2	1.66667	1	2	2	1	2	1	1.5	1.65556	1	1	2	2	2	2	1	1	1	1.44444	1	1	2	2	2	1.6	3	2	2	3	2
986	4	5	3	4	2	3	3.5	3	2	4	3	5	3.4	3	3	4	3	3	3	3.16667	2	4	5	5	4	5	4.16667	3.57778	4	5	4	4	5	3	4	3	5	4.11111	3	3	2	3	4	3	4	4	3	4	5
987	5	5	3	2	3	4	3.66667	3	2	3	3	3	2.8	2	4	1	2	1	3	2.16667	5	4	4	3	2	4	3.66667	2.87778	3	4	2	3	4	3	3	4	3	3.22222	5	3	3	2	2	3	5	3	3	3	4
988	1	2	2	1	1	2	1.5	2	2	1	1	1	1.4	3	1	5	3	3	3	3	5	2	3	2	2	3	2.83333	2.41111	2	2	4	2	5	1	3	2	2	2.55556	2	1	3	1	2	1.8	2	1	3	2	1
989	3	2	3	2	3	4	2.83333	4	2	3	3	4	3.2	2	1	3	2	2	2	2	3	2	3	3	3	3	2.83333	2.67778	1	1	2	1	2	1	2	2	1	1.44444	3	2	3	3	5	3.2	1	1	3	2	1
990	2	1	2	2	2	2	1.83333	2	2	4	3	2	2.6	2	2	3	3	5	3	3	1	1	2	1	2	2	1.5	2.36667	2	1	2	1	2	1	2	2	1	1.55556	2	1	1	1	2	1.4	1	1	1	2	1
991	1	1	2	2	2	2	1.66667	2	1	1	1	2	1.4	2	3	4	3	2	2	2.66667	1	1	4	2	1	2	1.83333	1.96667	2	2	3	3	2	3	3	1	4	2.55556	2	4	2	2	1	2.2	3	3	5	2	3
992	2	2	1	1	1	3	1.66667	2	3	3	1	2	2.2	2	1	2	2	1	1	1.5	1	2	3	1	3	2	2	1.9	3	3	5	4	2	3	4	3	3	3.33333	2	1	1	1	2	1.4	2	2	2	2	2
993	3	2	3	2	3	2	2.5	2	2	1	2	1	1.6	3	5	2	3	3	3	3.16667	3	3	4	4	3	4	3.5	2.75556	2	2	2	1	2	1	1	1	1	1.44444	2	1	1	1	2	1.4	1	2	2	2	1
994	4	5	4	3	1	3	3.33333	4	3	5	2	2	3.2	5	5	5	3	3	3	4	4	2	4	5	2	5	3.66667	3.62222	5	4	5	4	4	5	4	4	5	4.44444	5	3	4	3	2	3.4	5	3	3	3	5
995	1	3	2	2	2	2	2	2	3	3	2	2	2.4	1	2	2	3	2	2	2	1	2	2	2	1	2	1.66667	2.02222	2	2	2	1	4	3	3	2	2	2.33333	2	2	2	2	1	1.8	2	3	2	2	3
996	4	2	3	3	3	3	3	1	1	2	2	2	1.6	2	2	2	3	2	3	2.33333	1	1	2	1	2	2	1.5	1.81111	3	3	3	2	4	2	2	4	2	2.77778	1	1	1	1	1	1	3	3	2	3	2
997	1	2	2	2	1	2	1.66667	3	2	2	2	3	2.4	5	4	5	3	5	3	4.16667	3	4	5	3	4	3	3.66667	3.41111	1	1	1	2	2	2	1	2	1	1.44444	3	1	1	2	1	1.6	1	2	1	1	1
998	3	3	2	3	2	2	2.5	3	3	3	3	3	3	2	1	1	2	1	3	1.66667	3	2	4	3	2	3	2.83333	2.5	3	3	2	3	2	3	3	2	2	2.55556	3	3	4	2	5	3.4	3	2	2	2	3
999	1	1	2	2	3	3	2	2	1	1	2	1	1.4	1	1	2	2	2	3	1.83333	1	4	5	3	4	5	3.66667	2.3	1	1	2	1	1	1	1	1	1	1.11111	3	2	3	2	5	3	4	3	3	3	3
1000	4	3	2	3	2	3	2.83333	2	1	1	1	3	1.6	2	1	2	2	1	1	1.5	1	2	1	2	1	2	1.5	1.53333	3	3	1	2	2	2	1	1	1	1.77778	3	2	3	4	4	3.2	2	2	3	3	1
1001	4	5	4	3	4	5	4.16667	3	4	3	3	2	3	2	1	2	1	2	1	1.5	1	2	2	1	1	3	1.66667	2.05556	5	4	5	5	3	4	3	4	4	4.11111	1	1	2	2	1	1.4	2	3	4	3	3
1002	1	2	3	3	3	2	2.33333	3	3	3	3	3	3	3	2	3	2	2	2	2.33333	1	2	2	3	2	3	2.16667	2.5	3	4	4	3	3	3	3	4	2	3.22222	4	3	3	3	2	3	3	4	3	3	2
1003	2	3	5	4	5	5	4	2	2	3	2	2	2.2	1	1	2	1	2	3	1.66667	1	2	2	1	2	2	1.66667	1.84444	5	4	5	5	3	3	3	4	3	3.88889	4	3	4	3	3	3.4	4	5	3	3	3
1004	2	3	3	3	1	3	2.5	3	3	4	2	4	3.2	3	5	4	5	3	5	4.16667	3	3	5	3	5	5	4	3.78889	4	4	4	3	4	3	4	4	4	3.77778	3	3	3	3	5	3.4	5	3	3	3	3
1005	1	2	2	2	1	2	1.66667	3	5	2	2	2	2.8	2	1	1	2	2	2	1.66667	1	2	1	1	1	1	1.16667	1.87778	2	4	2	2	2	3	3	2	2	2.44444	2	3	2	3	2	2.4	3	3	3	3	2
1006	2	3	2	2	2	3	2.33333	2	3	3	1	5	2.8	2	2	3	3	2	1	2.16667	3	2	4	2	4	3	3	2.65556	2	3	2	1	2	3	2	2	1	2	2	2	3	4	1	2.4	1	3	2	2	2
1007	2	5	3	4	3	4	3.5	1	2	3	1	2	1.8	3	4	2	2	3	4	3	1	2	2	1	1	2	1.5	2.1	1	2	1	2	2	2	2	2	1	1.66667	1	1	2	1	2	1.4	2	4	3	3	3
1008	3	3	4	3	5	5	3.83333	3	3	3	5	5	3.8	5	5	4	3	5	4	4.33333	3	4	5	5	4	5	4.33333	4.15556	3	4	5	5	3	4	3	4	4	3.88889	4	3	5	4	3	3.8	4	5	3	5	3
1009	2	3	3	3	3	2	2.66667	3	4	3	1	3	2.8	2	2	3	2	3	2	2.33333	2	5	4	2	5	4	3.66667	2.93333	3	4	3	4	2	3	2	4	4	3.22222	3	4	3	5	2	3.4	2	3	3	3	3
1010	1	1	1	1	1	2	1.16667	2	2	2	1	1	1.6	2	2	3	3	2	1	2.16667	1	2	2	1	2	2	1.66667	1.81111	2	2	3	2	2	3	3	2	2	2.33333	2	1	1	1	2	1.4	2	2	1	1	2
1011	3	3	3	3	3	5	3.33333	4	2	2	1	4	2.6	4	5	2	3	3	4	3.5	3	3	4	2	3	3	3	3.03333	3	2	3	2	3	3	2	2	2	2.44444	2	2	2	2	2	2	4	3	4	3	4
1012	5	3	5	5	4	3	4.16667	3	3	3	5	5	3.8	3	3	5	3	3	5	3.66667	3	4	5	2	4	4	3.66667	3.71111	2	3	2	3	2	5	3	2	3	2.77778	3	3	4	5	4	3.8	2	2	2	2	3
1013	2	2	4	1	2	2	2.16667	1	2	1	1	2	1.4	1	2	2	2	2	2	1.83333	1	2	3	2	3	4	2.5	1.91111	3	1	2	3	2	3	4	3	1	2.44444	2	1	2	1	1	1.4	3	3	2	3	1
1014	3	2	1	4	3	2	2.5	1	1	1	2	1	1.2	2	5	2	3	2	3	2.83333	4	2	4	3	4	5	3.66667	2.56667	1	2	1	1	2	2	1	1	1	1.33333	2	2	2	2	2	2	1	1	2	1	2
1015	1	2	3	3	2	2	2.16667	1	1	1	2	1	1.2	2	3	3	3	2	1	2.33333	3	3	4	3	3	4	3.33333	2.28889	2	2	2	2	2	2	2	2	1	1.88889	3	3	4	3	3	3.2	1	2	1	2	1
1016	5	4	4	4	4	3	4	2	2	2	2	1	1.8	1	1	2	2	1	1	1.33333	1	2	2	1	1	2	1.5	1.54444	3	2	2	3	1	1	3	2	1	2	4	3	4	3	2	3.2	3	1	3	3	3
1017	1	2	2	1	2	2	1.66667	1	1	2	1	2	1.4	1	1	2	1	1	1	1.16667	2	2	2	2	3	3	2.33333	1.63333	1	1	2	1	1	1	2	1	1	1.22222	2	3	3	2	2	2.4	2	2	2	1	2
1018	2	2	3	2	3	3	2.5	3	2	3	3	4	3	1	1	1	3	2	2	1.66667	1	3	2	2	3	3	2.33333	2.33333	4	3	3	4	4	5	3	4	4	3.77778	2	2	3	2	2	2.2	2	1	1	3	2
1019	2	3	2	3	3	2	2.5	2	1	3	2	2	2	4	3	4	3	2	5	3.5	5	3	5	4	4	4	4.16667	3.22222	3	2	1	3	2	1	2	2	2	2	3	3	4	2	4	3.2	3	2	3	3	2
1020	4	3	4	5	1	3	3.33333	2	2	3	3	2	2.4	3	3	2	2	2	3	2.5	3	3	3	3	4	3	3.16667	2.68889	2	1	3	3	3	3	2	2	2	2.33333	3	4	2	4	5	3.6	5	3	3	3	3
1021	2	2	3	1	3	3	2.33333	3	3	3	2	3	2.8	5	3	5	5	2	5	4.16667	3	2	4	2	3	3	2.83333	3.26667	2	2	1	3	3	1	3	2	3	2.22222	2	2	2	1	1	1.6	3	5	3	2	2
1022	5	4	4	5	5	4	4.5	2	2	1	1	1	1.4	2	2	2	3	3	4	2.66667	3	4	4	1	3	5	3.33333	2.46667	2	3	2	3	3	2	1	2	1	2.11111	3	1	3	3	5	3	2	1	2	2	3
1023	1	1	1	1	2	2	1.33333	2	3	1	2	1	1.8	1	1	1	2	2	2	1.5	1	2	2	1	1	1	1.33333	1.54444	2	2	2	2	2	3	2	1	1	1.88889	2	1	1	2	2	1.6	3	3	3	3	2
1024	1	2	1	2	1	1	1.33333	2	3	2	2	2	2.2	3	4	2	3	3	2	2.83333	3	2	5	3	2	3	3	2.67778	2	3	2	2	4	4	2	3	4	2.88889	4	4	3	5	4	4	2	2	2	2	3
1025	3	4	5	3	5	4	4	5	3	5	2	3	3.6	3	1	4	3	3	3	2.83333	1	4	3	2	2	4	2.66667	3.03333	3	4	2	4	3	3	4	3	3	3.22222	3	5	4	2	5	3.8	4	4	3	3	3
1026	3	2	3	3	3	3	2.83333	2	2	2	2	1	1.8	1	1	2	2	1	1	1.33333	1	1	2	2	1	1	1.33333	1.48889	2	2	1	2	2	2	2	2	2	1.88889	3	3	3	3	2	2.8	1	1	1	1	1
1027	1	1	2	1	1	1	1.16667	3	2	3	3	3	2.8	2	3	2	4	2	1	2.33333	1	2	2	2	2	4	2.16667	2.43333	3	4	3	3	4	2	4	2	3	3.11111	5	4	4	5	3	4.2	4	3	3	3	5
1028	2	3	4	2	3	2	2.66667	5	3	2	5	5	4	3	2	3	3	3	2	2.66667	3	4	3	5	4	5	4	3.55556	2	3	4	3	4	3	3	3	3	3.11111	4	2	3	2	2	2.6	3	2	2	2	2
1029	2	5	3	3	3	3	3.16667	1	1	1	1	1	1	1	1	2	2	2	1	1.5	2	2	2	2	2	3	2.16667	1.55556	2	2	2	1	3	1	2	3	1	1.88889	2	2	2	1	2	1.8	2	1	1	1	1
1030	2	3	4	3	3	3	3	2	2	3	3	2	2.4	2	2	2	2	3	2	2.16667	1	1	2	2	2	4	2	2.18889	5	5	3	5	4	5	5	4	5	4.55556	2	3	2	3	2	2.4	2	2	3	5	3
1031	1	1	1	1	2	1	1.16667	3	3	2	5	3	3.2	1	1	1	2	1	2	1.33333	1	1	1	2	1	1	1.16667	1.9	2	2	3	1	2	2	2	2	1	1.88889	2	1	1	1	2	1.4	1	1	2	1	2
1032	1	3	1	2	2	2	1.83333	3	5	5	3	5	4.2	3	3	2	4	2	2	2.66667	2	3	3	2	5	4	3.16667	3.34444	3	3	3	2	1	2	3	2	1	2.22222	3	1	1	1	3	1.8	2	3	3	2	3
1033	2	4	2	3	3	3	2.83333	2	2	1	1	2	1.6	3	2	2	2	3	3	2.5	4	3	3	4	4	3	3.5	2.53333	2	2	2	2	2	1	2	1	1	1.66667	1	2	3	2	3	2.2	3	2	3	3	3
1034	5	3	2	3	4	2	3.16667	5	3	3	4	3	3.6	2	2	3	2	1	3	2.16667	3	4	4	4	3	4	3.66667	3.14444	3	3	5	3	4	4	3	3	4	3.55556	4	3	3	3	2	3	5	4	3	3	3
1035	1	3	1	3	1	1	1.66667	5	5	5	2	3	4	5	4	3	5	3	5	4.16667	3	3	4	5	5	4	4	4.05556	3	3	2	4	2	5	2	3	4	3.11111	3	3	3	2	3	2.8	5	3	3	3	3
1036	2	3	3	2	2	3	2.5	1	2	1	2	2	1.6	2	1	2	2	1	2	1.66667	1	2	2	1	2	2	1.66667	1.64444	1	1	1	1	2	1	2	1	1	1.22222	2	1	1	1	1	1.2	1	2	2	1	1
1037	2	2	2	2	2	2	2	3	2	3	3	2	2.6	4	5	5	5	3	4	4.33333	3	4	4	2	3	2	3	3.31111	4	3	5	4	4	2	3	4	2	3.44444	3	2	4	5	5	3.8	3	3	2	3	3
1038	2	1	2	1	3	2	1.83333	3	5	3	3	3	3.4	4	3	3	3	2	2	2.83333	4	4	5	4	4	4	4.16667	3.46667	4	4	4	5	4	2	4	2	4	3.66667	3	2	2	2	2	2.2	3	3	3	3	2
1039	5	2	3	3	5	2	3.33333	3	3	3	3	3	3	3	5	3	3	3	2	3.16667	1	3	3	2	2	4	2.5	2.88889	3	4	5	4	3	3	5	2	4	3.66667	3	2	2	2	2	2.2	4	3	1	2	3
1040	5	3	3	4	3	4	3.66667	2	2	1	1	2	1.6	2	2	3	2	2	3	2.33333	1	5	2	3	4	3	3	2.31111	3	5	5	5	3	3	3	4	4	3.88889	3	3	2	2	5	3	3	3	1	3	3
1041	1	2	1	1	1	2	1.33333	3	2	2	2	1	2	3	5	5	5	4	3	4.16667	3	3	4	3	4	2	3.16667	3.11111	3	3	3	4	3	5	4	3	4	3.55556	2	1	1	1	1	1.2	3	3	3	2	3
1042	2	3	2	2	4	2	2.5	2	3	3	3	3	2.8	3	3	2	3	3	3	2.83333	3	4	4	3	4	4	3.66667	3.1	5	5	4	5	3	4	5	4	4	4.33333	4	2	3	3	5	3.4	4	3	3	4	3
1043	1	1	1	1	1	1	1	1	2	3	2	1	1.8	4	5	3	4	3	4	3.83333	3	3	4	4	3	3	3.33333	2.98889	1	1	2	2	2	1	1	2	1	1.44444	2	1	1	2	2	1.6	2	1	1	1	2
1044	4	4	3	3	2	3	3.16667	5	2	3	3	3	3.2	3	3	3	5	3	4	3.5	4	3	5	2	3	4	3.5	3.4	3	3	2	3	2	2	1	2	1	2.11111	4	5	3	5	4	4.2	3	3	2	2	2
1045	4	3	3	3	3	2	3	3	5	5	4	5	4.4	5	1	1	3	2	2	2.33333	2	4	5	3	4	4	3.66667	3.46667	4	4	3	4	3	5	3	4	4	3.77778	3	3	3	3	4	3.2	5	4	5	3	5
1046	1	1	2	1	2	1	1.33333	2	3	2	2	1	2	1	1	3	2	2	2	1.83333	4	4	2	3	5	4	3.66667	2.5	3	4	2	3	2	1	1	4	3	2.55556	1	1	1	1	1	1	1	2	3	2	2
1047	1	2	2	1	1	2	1.5	1	3	1	1	2	1.6	1	1	1	1	2	1	1.16667	1	1	1	2	2	1	1.33333	1.36667	2	1	2	3	3	2	2	1	2	2	2	1	2	2	2	1.8	1	1	3	1	1
1048	2	2	3	3	2	2	2.33333	1	2	2	1	1	1.4	1	2	2	2	2	1	1.66667	1	1	2	1	1	1	1.16667	1.41111	2	4	3	4	3	3	3	3	4	3.22222	5	3	5	4	4	4.2	5	4	3	3	3
1049	2	3	2	2	3	2	2.33333	2	5	3	5	3	3.6	5	2	5	3	2	4	3.5	3	4	5	5	5	5	4.5	3.86667	2	2	3	2	4	2	2	2	3	2.44444	1	3	2	2	2	2	1	3	1	2	2
1050	1	2	2	3	2	2	2	3	3	3	2	3	2.8	2	2	2	2	2	1	1.83333	1	2	1	1	1	1	1.16667	1.93333	3	2	3	2	3	2	2	2	2	2.33333	2	2	2	1	3	2	1	1	2	1	1
1051	3	3	3	2	3	3	2.83333	2	2	1	2	3	2	3	4	3	2	2	2	2.66667	3	2	4	3	4	2	3	2.55556	3	4	3	5	4	5	3	4	4	3.88889	4	2	3	2	4	3	3	3	2	2	1
1052	3	1	2	2	2	1	1.83333	3	5	2	3	3	3.2	3	3	2	2	2	2	2.33333	3	3	4	3	4	5	3.66667	3.06667	4	5	2	5	4	2	3	4	4	3.66667	2	2	2	3	2	2.2	4	2	3	3	2
1053	3	2	2	1	2	2	2	3	2	2	1	2	2	3	3	3	5	3	3	3.33333	3	4	5	5	3	5	4.16667	3.16667	3	3	1	4	3	2	3	3	4	2.88889	2	2	3	3	2	2.4	1	1	2	2	2
1054	4	2	3	3	5	2	3.16667	2	3	3	5	5	3.6	3	1	2	4	2	3	2.5	5	5	2	5	5	4	4.33333	3.47778	3	2	3	2	3	3	2	2	4	2.66667	1	1	3	3	4	2.4	3	3	3	3	3
1055	2	2	2	2	2	2	2	5	5	3	3	3	3.8	5	4	5	3	2	2	3.5	4	4	4	4	5	3	4	3.76667	4	5	4	3	2	3	4	4	4	3.66667	4	3	4	4	2	3.4	2	4	5	3	3
1056	3	4	3	3	3	3	3.16667	2	1	1	1	1	1.2	5	3	3	3	1	3	3	3	4	4	4	5	3	3.83333	2.67778	1	1	1	1	2	1	2	2	1	1.33333	3	1	2	1	3	2	1	1	1	2	1
1057	2	2	1	2	1	2	1.66667	2	1	3	2	2	2	2	1	3	2	1	1	1.66667	1	1	1	2	1	1	1.16667	1.61111	1	2	1	1	1	1	1	1	2	1.22222	1	2	1	1	1	1.2	2	2	2	1	1
1058	2	4	5	3	2	2	3	2	3	3	4	1	2.6	2	3	5	2	3	3	3	4	3	5	5	5	4	4.33333	3.31111	2	3	4	4	5	4	1	1	4	3.11111	3	3	3	2	4	3	3	5	3	3	3
1059	3	4	5	2	3	3	3.33333	5	3	3	3	5	3.8	2	4	3	5	4	3	3.5	3	5	5	5	5	5	4.66667	3.98889	4	4	3	3	3	3	2	4	4	3.33333	5	2	3	3	4	3.4	3	2	5	3	4
1060	3	4	3	3	4	3	3.33333	1	1	1	1	2	1.2	2	1	1	2	1	2	1.5	1	2	2	1	1	2	1.5	1.4	1	1	1	1	1	1	1	2	2	1.22222	1	2	2	2	2	1.8	1	2	1	2	1
1061	1	2	2	2	3	2	2	1	1	1	1	1	1	1	2	1	2	2	2	1.66667	2	3	4	2	4	3	3	1.88889	2	2	3	2	2	3	3	4	3	2.66667	1	3	2	3	5	2.8	3	1	1	3	3
1062	1	3	1	2	3	2	2	3	3	2	2	5	3	2	2	2	2	2	4	2.33333	2	4	4	4	3	3	3.33333	2.88889	3	3	5	3	3	3	2	3	2	3	3	3	3	3	2	2.8	3	4	3	3	3
1063	5	5	3	3	3	4	3.83333	2	3	2	2	2	2.2	4	5	2	3	2	3	3.16667	2	2	3	1	3	2	2.16667	2.51111	3	3	2	2	3	3	3	4	5	3.11111	3	3	3	3	3	3	4	5	3	4	3
1064	1	2	1	2	1	2	1.5	1	3	2	2	1	1.8	2	1	2	2	1	2	1.66667	3	4	5	4	5	5	4.33333	2.6	3	3	2	3	1	2	3	1	2	2.22222	1	2	2	3	1	1.8	3	1	3	2	2
1065	1	1	1	1	2	1	1.16667	2	1	3	1	1	1.6	1	1	1	2	1	3	1.5	1	2	3	1	1	1	1.5	1.53333	2	2	1	2	3	3	3	2	4	2.44444	2	1	3	1	2	1.8	5	4	3	3	2
1066	1	2	2	2	2	3	2	1	2	2	1	2	1.6	3	5	4	2	2	3	3.16667	3	2	3	1	2	1	2	2.25556	3	2	3	2	4	2	2	4	3	2.77778	3	2	2	3	2	2.4	3	2	5	2	3
1067	4	3	4	2	3	4	3.33333	3	3	2	5	4	3.4	3	3	2	3	2	2	2.5	5	4	5	4	4	3	4.16667	3.35556	4	4	3	5	4	3	5	4	5	4.11111	2	3	1	3	1	2	2	1	2	3	1
1068	2	2	3	3	2	2	2.33333	3	2	3	2	2	2.4	2	1	1	2	1	2	1.5	4	3	2	2	2	4	2.83333	2.24444	3	3	3	3	2	3	5	2	3	3	3	3	3	2	3	2.8	2	3	2	3	3
1069	3	4	4	2	3	3	3.16667	3	4	5	5	4	4.2	5	5	3	4	5	4	4.33333	2	4	4	3	3	5	3.5	4.01111	4	4	5	4	2	4	4	3	5	3.88889	3	3	4	2	3	3	2	2	3	2	3
1070	1	2	2	4	2	3	2.33333	2	2	2	2	2	2	3	3	1	3	3	3	2.66667	1	1	3	1	3	2	1.83333	2.16667	3	3	1	4	3	5	4	3	4	3.33333	5	5	4	3	5	4.4	5	5	3	3	3
1071	4	4	3	3	3	3	3.33333	3	5	2	5	2	3.4	3	3	3	3	2	3	2.83333	4	5	5	4	5	5	4.66667	3.63333	5	5	4	4	5	5	3	5	4	4.44444	2	2	2	3	1	2	5	3	5	5	3
1072	3	4	3	3	3	1	2.83333	5	4	3	5	5	4.4	5	3	4	4	3	3	3.66667	3	4	5	4	4	2	3.66667	3.91111	3	5	4	5	3	3	3	4	5	3.88889	2	3	1	2	2	2	4	3	3	3	5
1073	3	2	3	2	3	2	2.5	3	4	3	3	3	3.2	5	3	2	3	3	2	3	3	5	3	3	4	4	3.66667	3.28889	4	5	5	3	4	4	3	4	4	4	5	3	4	5	3	4	3	5	5	4	4
1074	1	2	2	2	1	1	1.5	2	3	1	1	1	1.6	5	3	5	3	3	4	3.83333	1	3	3	3	2	2	2.33333	2.58889	1	2	2	2	1	2	1	1	1	1.44444	1	2	2	1	2	1.6	2	2	1	2	2
1075	4	3	5	4	4	5	4.16667	3	5	5	4	5	4.4	4	3	5	3	3	3	3.5	4	4	5	5	5	5	4.66667	4.18889	3	2	3	1	3	2	3	4	1	2.44444	1	2	1	1	1	1.2	4	5	3	4	3
1076	2	1	2	2	1	1	1.5	2	3	1	2	1	1.8	3	1	3	2	2	3	2.33333	3	3	4	5	2	4	3.5	2.54444	2	2	1	3	2	2	2	2	1	1.88889	3	4	1	2	4	2.8	2	2	2	3	3
1077	2	3	1	3	4	3	2.66667	4	3	4	3	4	3.6	1	1	2	2	2	1	1.5	1	3	3	3	3	3	2.66667	2.58889	3	3	3	1	2	4	3	2	3	2.66667	5	3	3	2	4	3.4	3	2	5	3	3
1078	1	2	1	2	2	2	1.66667	3	3	3	4	3	3.2	3	3	3	3	3	3	3	3	3	4	3	4	4	3.5	3.23333	5	5	4	5	4	4	4	4	4	4.33333	4	5	4	4	4	4.2	4	4	5	3	4
1079	5	3	5	3	5	3	4	2	3	3	2	5	3	2	2	2	2	2	2	2	3	4	5	2	5	5	4	3	3	3	3	3	3	3	3	3	4	3.11111	2	3	3	3	3	2.8	3	3	3	3	3
1080	1	1	1	1	2	1	1.16667	5	3	3	3	3	3.4	2	2	1	2	2	2	1.83333	1	2	5	3	3	3	2.83333	2.68889	1	2	2	1	1	1	1	1	2	1.33333	2	1	2	1	1	1.4	1	1	1	1	2
1081	3	4	3	2	1	2	2.5	2	1	2	1	1	1.4	4	1	5	2	3	2	2.83333	1	2	2	2	2	2	1.83333	2.02222	2	1	2	2	1	2	2	2	1	1.66667	2	1	1	1	1	1.2	2	1	1	2	2
1082	1	1	1	1	2	1	1.16667	1	2	2	2	2	1.8	1	1	1	2	1	2	1.33333	1	3	2	1	2	2	1.83333	1.65556	2	1	1	1	1	2	1	2	1	1.33333	2	2	2	3	4	2.6	2	2	2	2	3
1083	4	5	4	2	5	4	4	2	1	2	1	1	1.4	2	1	1	1	3	1	1.5	1	4	2	2	3	4	2.66667	1.85556	3	2	1	2	1	1	3	2	3	2	3	1	3	3	1	2.2	2	1	2	2	1
1084	1	1	3	2	1	3	1.83333	4	5	3	3	5	4	3	5	2	3	2	2	2.83333	3	2	4	2	1	1	2.16667	3	2	2	2	2	2	3	3	1	3	2.22222	3	3	3	3	4	3.2	2	2	2	3	3
1085	1	1	1	2	1	1	1.16667	1	2	2	1	1	1.4	1	2	2	2	2	2	1.83333	2	2	2	2	1	2	1.83333	1.68889	1	2	2	1	1	1	1	1	2	1.33333	2	1	1	2	2	1.6	1	1	2	2	1
1086	1	2	2	2	2	1	1.66667	1	3	2	1	2	1.8	1	4	2	3	3	2	2.5	1	2	3	3	2	3	2.33333	2.21111	2	3	1	3	3	2	2	2	3	2.33333	3	2	2	3	2	2.4	4	5	3	3	5
1087	3	3	3	3	3	3	3	1	1	1	1	3	1.4	2	1	2	2	1	2	1.66667	1	2	2	1	2	3	1.83333	1.63333	2	2	1	4	2	4	3	4	2	2.66667	2	2	2	1	2	1.8	2	2	1	2	2
1088	4	5	3	5	5	4	4.33333	2	1	1	1	1	1.2	2	1	1	2	2	1	1.5	1	1	1	1	1	1	1	1.23333	2	3	5	4	3	3	2	3	4	3.22222	2	1	2	2	1	1.6	2	2	3	2	3
1089	1	3	2	1	1	1	1.5	3	3	1	3	3	2.6	2	1	1	2	1	2	1.5	1	2	2	2	3	2	2	2.03333	1	1	1	1	2	1	1	1	1	1.11111	3	2	1	1	3	2	2	1	2	1	1
1090	1	2	1	1	1	2	1.33333	2	3	3	3	2	2.6	5	3	4	3	3	3	3.5	2	4	3	4	3	3	3.16667	3.08889	4	3	4	4	2	4	5	2	3	3.44444	5	3	3	4	5	4	3	2	2	3	4
1091	2	2	1	2	2	2	1.83333	2	1	1	1	1	1.2	2	1	3	2	2	1	1.83333	2	2	2	2	4	2	2.33333	1.78889	4	5	4	5	4	4	4	4	4	4.22222	3	3	3	3	4	3.2	3	4	3	3	4
1092	1	3	1	2	2	2	1.83333	2	2	3	2	4	2.6	3	3	1	3	2	1	2.16667	3	3	4	3	3	3	3.16667	2.64444	3	3	4	3	3	3	3	4	5	3.44444	4	5	5	5	5	4.8	5	5	4	3	4
1093	3	4	3	3	2	3	3	3	5	3	5	3	3.8	3	2	2	2	2	3	2.33333	2	2	3	3	2	3	2.5	2.87778	5	4	4	3	3	4	4	3	3	3.66667	5	3	4	5	2	3.8	2	3	3	5	5
1094	5	4	3	3	3	3	3.5	1	2	1	2	1	1.4	2	1	2	2	1	2	1.66667	3	4	2	5	3	3	3.33333	2.13333	1	1	2	2	2	1	2	2	2	1.66667	3	3	1	3	2	2.4	1	1	1	1	1
1095	1	2	1	1	2	1	1.33333	2	2	1	2	1	1.6	2	1	3	1	2	1	1.66667	1	1	2	1	1	1	1.16667	1.47778	2	2	2	3	2	3	1	3	2	2.22222	2	2	2	2	3	2.2	2	2	2	3	2
1096	2	2	3	2	3	2	2.33333	3	3	3	4	3	3.2	1	1	1	1	2	2	1.33333	1	1	3	2	1	1	1.5	2.01111	4	3	3	3	3	3	2	4	4	3.22222	3	3	3	1	3	2.6	2	2	3	3	4
1097	3	2	3	3	3	2	2.66667	1	1	2	1	1	1.2	1	2	1	3	2	1	1.66667	1	2	3	2	2	1	1.83333	1.56667	2	2	3	5	3	5	2	2	2	2.88889	1	2	1	1	2	1.4	2	1	1	1	2
1098	4	4	4	3	3	3	3.5	1	2	1	1	3	1.6	2	1	2	1	3	2	1.83333	5	3	5	5	4	4	4.33333	2.58889	4	3	4	5	4	3	4	3	4	3.77778	2	2	1	1	3	1.8	1	3	2	2	2
1099	2	3	2	3	1	3	2.33333	3	1	1	2	2	1.8	3	2	2	3	2	5	2.83333	2	1	3	3	1	1	1.83333	2.15556	3	3	3	4	3	4	4	4	4	3.55556	3	2	3	2	2	2.4	2	3	3	1	2
1100	4	2	2	3	3	2	2.66667	3	1	1	2	1	1.6	1	1	1	2	1	2	1.33333	1	2	2	1	2	3	1.83333	1.58889	3	2	3	4	2	4	3	3	1	2.77778	2	1	1	2	2	1.6	3	3	2	3	2
1101	2	2	2	2	2	2	2	1	2	1	1	1	1.2	2	1	1	2	1	2	1.5	2	3	3	2	3	3	2.66667	1.78889	2	2	2	1	2	2	2	1	2	1.77778	2	1	2	3	3	2.2	2	2	2	2	2
1102	4	3	3	4	3	2	3.16667	2	3	3	2	2	2.4	2	1	3	3	2	2	2.16667	1	2	4	1	2	2	2	2.18889	4	3	3	4	4	3	3	2	4	3.33333	3	3	3	3	2	2.8	2	3	4	3	2
1103	2	2	2	1	1	3	1.83333	3	3	2	1	2	2.2	1	1	2	2	1	1	1.33333	1	2	1	2	2	2	1.66667	1.73333	2	2	3	4	3	3	2	2	1	2.44444	1	2	1	1	1	1.2	3	3	3	3	3
1104	4	3	4	2	2	3	3	2	2	3	2	1	2	2	1	5	3	3	3	2.83333	1	1	3	1	1	2	1.5	2.11111	1	2	5	3	2	2	2	1	3	2.33333	2	3	2	3	4	2.8	2	1	1	1	2
1105	3	5	2	2	4	3	3.16667	2	3	2	2	1	2	3	1	2	2	3	4	2.5	3	3	4	3	3	4	3.33333	2.61111	5	4	5	4	3	3	4	5	4	4.11111	5	3	4	3	5	4	2	3	3	3	3
1106	4	4	3	3	2	4	3.33333	3	5	4	4	4	4	2	5	4	3	3	4	3.5	4	3	5	3	4	5	4	3.83333	2	1	2	1	1	2	1	1	1	1.33333	2	3	3	4	5	3.4	2	2	3	3	3
1107	4	3	2	4	1	2	2.66667	3	3	3	2	4	3	4	5	5	5	5	4	4.66667	3	5	5	5	4	2	4	3.88889	4	5	2	4	3	3	3	2	4	3.33333	2	3	3	3	3	2.8	3	5	5	4	3
1108	5	3	1	3	3	3	3	2	1	1	1	1	1.2	1	3	2	2	1	2	1.83333	1	1	2	2	3	1	1.66667	1.56667	1	2	2	1	1	1	2	2	2	1.55556	1	1	2	2	1	1.4	2	2	1	1	2
1109	2	1	2	2	2	2	1.83333	3	3	3	3	4	3.2	4	4	3	3	2	3	3.16667	3	4	3	4	5	4	3.83333	3.4	2	3	3	3	3	4	3	2	4	3	2	3	2	2	2	2.2	3	3	2	3	3
1110	1	3	3	3	3	3	2.66667	2	2	3	1	2	2	4	3	2	3	3	3	3	1	2	2	1	2	2	1.66667	2.22222	2	3	2	3	2	3	4	2	2	2.55556	2	2	2	2	2	2	3	1	2	1	1
1111	2	4	2	3	3	2	2.66667	3	3	2	5	5	3.6	5	1	3	3	3	5	3.33333	1	3	4	1	3	3	2.5	3.14444	4	3	4	4	4	5	4	4	4	4	2	2	3	2	2	2.2	1	1	2	1	1
1112	1	1	2	3	1	2	1.66667	3	2	2	2	2	2.2	1	1	2	1	1	1	1.16667	1	1	2	2	1	2	1.5	1.62222	1	1	1	1	1	1	1	1	2	1.11111	2	3	3	3	1	2.4	2	2	2	3	3
1113	5	2	5	4	3	4	3.83333	4	3	3	3	4	3.4	5	5	5	4	3	4	4.33333	4	4	2	2	4	3	3.16667	3.63333	5	4	5	5	3	4	3	2	3	3.77778	3	3	4	3	5	3.6	2	3	3	3	3
1114	1	2	2	2	2	1	1.66667	3	3	2	3	3	2.8	1	1	1	1	1	1	1	2	3	3	3	2	2	2.5	2.1	3	3	2	3	3	5	3	4	2	3.11111	3	2	3	2	2	2.4	5	4	4	4	4
1115	5	4	3	3	3	3	3.5	2	2	3	3	1	2.2	2	1	1	2	2	2	1.66667	1	2	1	1	2	2	1.5	1.78889	4	5	3	3	3	3	3	2	2	3.11111	3	3	3	3	3	3	3	1	2	2	3
1116	1	2	3	2	1	1	1.66667	2	2	2	2	2	2	2	2	2	2	2	2	2	1	2	1	2	1	1	1.33333	1.77778	1	1	1	1	1	1	1	3	1	1.22222	3	2	2	2	2	2.2	2	2	2	2	3
1117	3	3	3	1	2	3	2.5	4	5	5	5	3	4.4	3	5	5	5	3	4	4.16667	1	3	3	1	1	1	1.66667	3.41111	5	5	3	4	3	4	4	5	5	4.22222	3	3	5	5	3	3.8	5	4	3	3	3
1118	3	3	4	3	3	3	3.16667	3	3	3	3	3	3	3	2	3	2	2	2	2.33333	1	4	3	4	3	2	2.83333	2.72222	3	4	4	4	4	4	5	4	1	3.66667	2	1	2	1	2	1.6	1	1	3	1	1
1119	1	2	2	1	2	2	1.66667	3	3	3	3	3	3	3	1	1	2	1	2	1.66667	1	2	2	2	1	3	1.83333	2.16667	1	1	1	1	2	1	1	2	1	1.22222	2	1	1	1	2	1.4	1	1	1	1	2
1120	1	2	1	2	1	1	1.33333	2	1	1	1	3	1.6	1	1	1	1	2	1	1.16667	1	2	2	1	2	1	1.5	1.42222	2	2	3	2	3	4	4	4	4	3.11111	3	3	4	2	2	2.8	2	3	3	3	4
1121	1	1	1	1	2	1	1.16667	3	4	2	3	5	3.4	5	3	3	4	3	3	3.5	1	1	1	2	1	1	1.16667	2.68889	1	1	1	1	1	1	2	1	2	1.22222	3	2	2	1	1	1.8	3	4	1	3	1
1122	3	3	3	2	2	2	2.5	3	2	1	1	1	1.6	3	3	2	3	3	2	2.66667	1	2	2	2	1	2	1.66667	1.97778	2	2	1	4	1	2	1	2	1	1.77778	2	2	2	1	4	2.2	4	4	3	3	3
1123	1	2	2	2	1	2	1.66667	2	2	1	1	2	1.6	2	2	2	3	1	1	1.83333	1	2	1	1	1	1	1.16667	1.53333	1	2	3	2	2	2	1	2	1	1.77778	1	1	1	1	2	1.2	1	1	1	1	1
1124	5	3	3	3	3	3	3.33333	3	4	3	3	5	3.6	5	5	3	4	5	4	4.33333	3	4	5	3	2	3	3.33333	3.75556	3	2	3	3	2	2	3	2	3	2.55556	2	2	2	1	1	1.6	3	3	2	3	2
1125	2	2	1	2	2	1	1.66667	1	2	1	1	1	1.2	1	2	1	2	2	3	1.83333	3	1	2	3	3	3	2.5	1.84444	2	1	1	1	1	1	1	1	1	1.11111	2	3	1	2	2	2	2	2	1	1	1
1126	5	5	3	5	3	4	4.16667	3	1	3	3	3	2.6	2	2	1	1	2	2	1.66667	1	3	3	2	2	2	2.16667	2.14444	3	3	2	5	2	4	4	3	2	3.11111	4	5	4	4	5	4.4	4	3	5	4	5
1127	1	2	1	2	2	2	1.66667	2	3	2	2	2	2.2	3	4	5	3	2	3	3.33333	1	1	5	2	2	2	2.16667	2.56667	2	2	2	2	1	2	2	2	2	1.88889	1	1	1	1	2	1.2	1	2	1	1	1
1128	3	4	3	4	3	4	3.5	3	3	3	3	3	3	3	3	4	4	4	4	3.66667	2	4	2	3	5	4	3.33333	3.33333	1	1	2	2	2	2	3	2	1	1.77778	2	1	3	2	2	2	2	5	3	3	3
1129	1	2	2	2	2	2	1.83333	1	1	1	1	1	1	1	1	1	1	1	2	1.16667	3	3	3	3	2	3	2.83333	1.66667	3	3	3	2	4	3	2	3	4	3	3	2	3	2	2	2.4	1	2	1	2	1
1130	5	2	2	3	2	1	2.5	3	4	3	3	2	3	3	1	5	3	3	4	3.16667	1	2	2	1	1	1	1.33333	2.5	2	3	3	2	2	3	2	4	3	2.66667	2	2	2	2	1	1.8	2	2	2	2	1
1131	2	3	3	2	2	2	2.33333	3	3	3	2	3	2.8	3	5	3	3	5	3	3.66667	3	5	5	4	4	4	4.16667	3.54444	2	2	2	1	3	5	1	2	2	2.22222	1	1	1	1	1	1	2	3	1	2	3
1132	1	1	1	1	1	1	1	1	1	2	1	1	1.2	1	1	1	1	1	1	1	1	2	1	2	3	1	1.66667	1.28889	1	1	1	2	2	1	1	2	1	1.33333	2	1	1	1	2	1.4	1	2	1	2	3
1133	3	3	5	2	1	3	2.83333	2	2	1	1	2	1.6	1	2	1	1	2	1	1.33333	3	3	4	3	3	2	3	1.97778	2	3	3	3	2	4	2	1	4	2.66667	2	2	2	1	2	1.8	1	1	1	1	1
1134	2	3	4	2	3	4	3	4	3	3	5	3	3.6	3	4	5	4	3	4	3.83333	5	5	5	5	2	4	4.33333	3.92222	3	4	3	4	5	4	4	3	4	3.77778	3	5	4	5	4	4.2	2	2	3	3	3
1135	1	1	2	1	1	1	1.16667	1	1	1	1	1	1	2	1	1	2	1	2	1.5	1	1	1	1	1	1	1	1.16667	1	1	3	1	2	1	1	1	1	1.33333	1	1	1	1	2	1.2	2	3	2	3	2
1136	2	4	3	3	5	3	3.33333	4	3	3	3	2	3	4	2	5	5	2	4	3.66667	1	1	3	2	1	3	1.83333	2.83333	5	4	3	2	2	3	3	4	4	3.33333	3	3	3	5	4	3.6	3	5	4	3	3
1137	1	1	1	1	1	1	1	1	1	1	1	1	1	3	2	3	4	3	2	2.83333	2	3	2	3	2	2	2.33333	2.05556	2	1	2	1	1	2	2	1	1	1.44444	3	1	2	3	2	2.2	2	2	3	3	3
1138	2	4	3	3	3	4	3.16667	3	2	4	2	3	2.8	3	2	3	3	2	3	2.66667	1	2	5	3	2	2	2.5	2.65556	2	3	3	3	3	2	2	2	3	2.55556	2	2	2	2	2	2	2	2	2	2	2
1139	1	2	1	1	1	2	1.33333	1	3	1	1	2	1.6	2	1	2	2	1	2	1.66667	1	2	3	1	2	3	2	1.75556	1	1	1	1	1	1	1	1	1	1	1	1	1	1	1	1	2	2	3	2	1
1140	2	1	2	1	1	2	1.5	4	3	5	5	3	4	5	3	5	3	4	5	4.16667	3	5	5	4	5	4	4.33333	4.16667	3	4	3	2	3	3	5	4	3	3.33333	3	3	2	3	2	2.6	2	4	5	2	3
1141	5	4	4	2	3	3	3.5	3	3	3	2	2	2.6	2	1	1	2	3	3	2	3	2	3	4	3	5	3.33333	2.64444	3	2	3	4	2	1	3	2	2	2.44444	2	3	2	5	1	2.6	3	3	3	3	3
1142	3	3	2	3	3	3	2.83333	1	2	1	1	1	1.2	2	1	1	1	1	2	1.33333	3	1	2	2	1	1	1.66667	1.4	2	3	3	2	1	2	1	2	2	2	3	3	3	3	3	3	2	1	1	1	2
1143	1	1	2	1	1	1	1.16667	3	3	5	1	3	3	3	5	3	4	3	3	3.5	1	4	3	3	3	2	2.66667	3.05556	2	4	3	2	3	2	2	2	3	2.55556	3	5	4	2	3	3.4	3	3	3	3	3
1144	2	3	2	2	2	2	2.16667	3	3	4	3	3	3.2	2	3	2	3	2	3	2.5	4	3	4	3	2	4	3.33333	3.01111	5	4	4	5	2	3	4	3	3	3.66667	1	2	1	2	2	1.6	2	2	3	3	2
1145	2	5	3	3	1	3	2.83333	3	5	5	3	1	3.4	3	3	3	3	3	3	3	2	2	3	2	3	4	2.66667	3.02222	4	3	3	2	4	3	3	2	5	3.22222	4	3	5	4	4	4	3	3	3	3	2
1146	2	1	2	2	2	2	1.83333	2	1	1	1	2	1.4	1	1	1	2	1	3	1.5	1	1	2	1	1	1	1.16667	1.35556	1	1	1	1	1	1	1	2	1	1.11111	2	1	1	2	1	1.4	2	2	2	3	2
1147	4	4	3	5	5	4	4.16667	3	2	1	2	2	2	2	1	2	1	1	3	1.66667	1	2	2	2	1	2	1.66667	1.77778	2	2	2	2	1	2	1	2	1	1.66667	2	1	1	1	3	1.6	2	1	1	2	2
1148	2	2	2	1	3	2	2	5	2	3	2	4	3.2	4	5	3	3	2	4	3.5	4	3	5	5	3	3	3.83333	3.51111	5	4	5	5	3	3	3	3	4	3.88889	5	1	4	3	4	3.4	2	2	2	3	3
1149	1	3	1	1	2	2	1.66667	2	2	2	1	2	1.8	5	3	4	3	2	4	3.5	1	2	3	2	1	3	2	2.43333	2	3	3	1	2	2	3	2	3	2.33333	3	2	5	5	5	4	5	3	2	3	3
1150	3	2	3	3	3	3	2.83333	3	4	3	4	5	3.8	3	4	3	3	3	4	3.33333	2	3	4	5	5	4	3.83333	3.65556	3	3	3	4	3	5	3	4	5	3.66667	3	2	3	3	4	3	5	4	4	2	3
1151	2	5	3	2	3	2	2.83333	5	3	5	4	5	4.4	5	4	3	4	4	3	3.83333	4	3	4	2	4	3	3.33333	3.85556	5	5	5	3	4	5	3	4	4	4.22222	3	4	4	4	2	3.4	2	2	3	1	2
1152	1	1	1	1	1	2	1.16667	2	3	2	1	2	2	4	5	5	4	3	4	4.16667	1	2	3	3	3	2	2.33333	2.83333	1	2	2	1	1	2	2	2	1	1.55556	1	1	1	1	2	1.2	1	2	1	1	2
1153	4	5	3	3	2	4	3.5	3	3	3	3	2	2.8	5	3	5	3	2	5	3.83333	3	2	5	3	4	5	3.66667	3.43333	3	3	5	5	4	3	4	3	3	3.66667	2	1	2	1	2	1.6	5	2	5	3	3
1154	2	2	2	4	2	2	2.33333	2	3	2	2	2	2.2	1	1	1	2	2	3	1.66667	1	3	3	1	2	3	2.16667	2.01111	2	2	2	1	2	3	3	2	3	2.22222	2	2	2	2	2	2	2	3	3	2	4
1155	3	3	4	3	2	3	3	1	1	1	1	2	1.2	2	3	3	2	2	2	2.33333	2	2	5	1	4	2	2.66667	2.06667	3	2	2	2	2	2	3	2	3	2.33333	4	2	3	2	2	2.6	1	3	3	1	2
1156	2	2	1	2	1	2	1.66667	3	2	3	3	3	2.8	3	2	2	3	3	2	2.5	5	3	5	3	4	4	4	3.1	3	4	4	5	4	4	2	3	2	3.44444	2	5	3	3	2	3	2	2	2	2	1
1157	4	5	2	3	3	3	3.33333	1	1	3	1	2	1.6	1	1	1	2	1	1	1.16667	1	2	3	3	3	1	2.16667	1.64444	2	3	2	3	3	2	4	2	2	2.55556	2	1	1	1	1	1.2	1	2	3	3	1
1158	4	3	2	3	2	5	3.16667	2	3	2	2	2	2.2	4	4	5	5	5	4	4.5	3	4	5	3	4	4	3.83333	3.51111	3	2	5	3	3	5	3	4	4	3.55556	4	5	4	3	3	3.8	2	4	3	3	3
1159	3	3	2	3	2	3	2.66667	2	1	2	1	1	1.4	2	1	2	2	2	3	2	5	4	3	1	1	2	2.66667	2.02222	4	4	4	3	5	3	3	1	3	3.33333	2	3	4	3	3	3	3	3	3	3	2
1160	1	3	1	1	1	2	1.5	2	1	2	1	1	1.4	3	2	3	3	2	2	2.5	4	4	4	5	5	4	4.33333	2.74444	3	2	3	4	3	2	3	2	3	2.77778	4	3	4	5	2	3.6	4	5	3	3	5
1161	1	2	1	1	1	2	1.33333	2	2	2	1	1	1.6	2	1	1	1	3	1	1.5	1	3	3	3	3	1	2.33333	1.81111	1	2	2	1	3	2	1	2	2	1.77778	2	2	2	2	1	1.8	1	2	1	3	1
1162	2	1	1	1	1	1	1.16667	1	1	1	1	3	1.4	2	1	2	2	2	1	1.66667	1	2	2	2	2	2	1.83333	1.63333	1	2	2	1	2	1	2	1	1	1.44444	1	2	1	2	2	1.6	2	1	2	1	1
1163	3	3	3	2	2	4	2.83333	3	3	3	3	3	3	4	2	4	3	3	3	3.16667	3	4	3	4	5	4	3.83333	3.33333	3	4	3	2	2	2	2	2	4	2.66667	3	3	3	3	3	3	2	4	3	2	2
1164	2	2	2	2	2	2	2	3	3	3	5	4	3.6	2	1	2	2	3	2	2	3	4	5	4	3	3	3.66667	3.08889	2	3	2	3	3	1	3	2	2	2.33333	4	3	4	5	3	3.8	5	4	5	3	3
1165	1	1	1	1	1	1	1	2	2	2	2	3	2.2	2	1	2	2	1	1	1.5	2	1	2	1	1	2	1.5	1.73333	3	2	3	5	3	3	3	1	2	2.77778	2	1	1	2	2	1.6	2	2	1	2	2
1166	1	2	2	2	1	2	1.66667	2	1	2	1	1	1.4	2	1	1	1	1	1	1.16667	1	1	2	1	2	2	1.5	1.35556	3	1	3	3	2	2	1	2	4	2.33333	2	4	3	3	2	2.8	3	3	3	3	2
1167	1	1	2	1	1	1	1.16667	3	2	2	1	2	2	3	1	2	3	2	3	2.33333	2	2	5	4	3	4	3.33333	2.55556	3	1	2	2	2	1	2	1	2	1.77778	3	2	3	2	3	2.6	4	3	3	4	4
1168	2	2	2	1	2	2	1.83333	1	2	2	3	2	2	1	1	1	2	1	2	1.33333	1	1	2	2	1	1	1.33333	1.55556	1	2	2	1	2	1	2	3	2	1.77778	2	1	2	1	3	1.8	1	2	1	1	2
1169	2	3	3	3	2	2	2.5	2	2	2	2	3	2.2	2	1	1	2	1	1	1.33333	1	1	2	1	1	1	1.16667	1.56667	3	3	3	5	2	2	3	4	5	3.33333	1	5	3	4	4	3.4	3	2	1	3	2
1170	2	3	3	2	2	2	2.33333	1	3	3	2	3	2.4	2	4	2	3	3	2	2.66667	1	4	1	1	2	2	1.83333	2.3	2	2	2	2	3	1	1	2	2	1.88889	2	3	3	3	5	3.2	4	3	5	4	3
1171	1	2	2	1	1	2	1.5	1	1	1	1	2	1.2	2	1	1	1	1	2	1.33333	2	2	2	1	2	3	2	1.51111	1	1	1	1	1	1	2	1	1	1.11111	2	1	3	1	2	1.8	2	2	2	2	2
1172	2	3	3	2	3	2	2.5	5	4	5	3	3	4	5	5	3	3	2	5	3.83333	3	5	5	5	4	5	4.5	4.11111	2	4	3	2	3	3	4	3	4	3.11111	2	1	2	2	3	2	1	1	3	2	2
1173	3	5	3	3	3	4	3.5	2	2	1	3	2	2	2	1	2	2	1	1	1.5	2	2	4	1	1	1	1.83333	1.77778	1	1	2	1	2	2	2	1	1	1.44444	1	2	1	1	2	1.4	1	2	1	1	1
1174	1	1	1	1	1	1	1	3	4	2	2	5	3.2	4	3	3	4	5	3	3.66667	3	2	4	2	2	1	2.33333	3.06667	1	1	1	1	2	2	1	1	1	1.22222	1	1	1	1	1	1	1	2	2	1	1
1175	1	1	1	1	2	2	1.33333	2	1	1	1	1	1.2	4	1	5	2	2	3	2.83333	1	3	2	3	2	1	2	2.01111	2	2	2	2	3	3	2	2	2	2.22222	2	2	2	1	2	1.8	2	2	3	2	2
1176	1	1	2	2	2	2	1.66667	2	2	2	1	1	1.6	3	4	5	3	2	2	3.16667	1	2	2	2	4	4	2.5	2.42222	3	2	2	3	3	2	3	2	4	2.66667	3	3	3	3	2	2.8	3	3	3	2	2
1177	5	3	2	3	3	3	3.16667	3	3	4	2	2	2.8	2	3	2	3	2	2	2.33333	3	4	4	3	3	5	3.66667	2.93333	1	2	2	2	2	2	3	1	3	2	2	2	2	1	3	2	4	3	3	2	3
1178	1	2	1	1	1	1	1.16667	4	3	3	3	3	3.2	3	3	4	5	2	3	3.33333	3	3	4	5	5	5	4.16667	3.56667	2	2	2	2	2	3	3	2	1	2.11111	1	3	3	2	2	2.2	1	2	2	1	2
1179	2	3	2	3	2	2	2.33333	3	3	3	5	4	3.6	3	2	4	5	5	5	4	2	3	4	3	4	4	3.33333	3.64444	3	3	2	2	3	3	3	4	4	3	4	3	4	3	4	3.6	3	4	3	3	5
1180	3	3	3	3	3	2	2.83333	1	2	2	2	2	1.8	2	2	1	2	2	2	1.83333	1	3	2	2	4	3	2.5	2.04444	3	2	4	3	2	2	2	2	4	2.66667	2	2	3	3	2	2.4	2	3	1	3	1
1181	1	2	3	2	2	1	1.83333	4	3	3	3	2	3	4	4	2	3	3	2	3	3	4	3	4	4	5	3.83333	3.27778	2	2	3	2	4	1	3	4	1	2.44444	3	5	3	4	4	3.8	3	3	4	3	2
1182	1	3	3	2	2	1	2	4	3	3	5	4	3.8	4	5	5	5	3	5	4.5	3	3	5	3	2	3	3.16667	3.82222	5	4	5	4	4	3	4	4	4	4.11111	4	5	5	3	4	4.2	3	3	3	2	1
1183	2	2	2	1	2	1	1.66667	4	4	3	5	3	3.8	1	4	2	2	2	2	2.16667	3	3	3	3	3	4	3.16667	3.04444	5	4	4	3	4	4	2	5	3	3.77778	1	2	3	2	1	1.8	5	5	5	3	3
1184	2	1	2	2	1	2	1.66667	3	3	3	2	3	2.8	2	1	2	3	2	1	1.83333	3	3	2	2	3	2	2.5	2.37778	1	1	1	2	2	3	2	1	2	1.66667	2	1	2	2	2	1.8	1	1	1	1	1
1185	5	5	5	3	5	4	4.5	4	3	3	3	3	3.2	2	1	2	1	3	3	2	4	5	5	5	4	5	4.66667	3.28889	4	4	4	3	3	3	3	3	4	3.44444	5	3	3	4	4	3.8	5	3	5	3	3
1186	1	2	1	1	2	1	1.33333	2	2	3	2	2	2.2	3	4	4	4	3	4	3.66667	2	3	2	2	2	3	2.33333	2.73333	3	2	2	3	2	2	1	2	2	2.11111	4	3	3	3	2	3	3	2	2	3	5
1187	1	1	1	2	2	1	1.33333	1	3	1	1	2	1.6	2	3	2	3	2	2	2.33333	1	1	1	1	1	2	1.16667	1.7	2	1	2	3	1	2	1	1	1	1.55556	2	1	2	2	3	2	1	1	2	1	2
1188	1	1	1	1	2	1	1.16667	3	1	2	3	1	2	3	3	3	2	2	1	2.33333	1	2	2	1	2	2	1.66667	2	2	2	3	4	3	2	1	2	1	2.22222	2	3	2	2	1	2	3	3	3	5	4
1189	1	3	1	1	1	2	1.5	2	3	3	3	4	3	1	1	2	1	3	2	1.66667	1	5	2	3	4	3	3	2.55556	3	2	3	2	2	3	3	2	4	2.66667	3	2	2	1	2	2	2	2	3	2	1
1190	1	2	3	3	1	2	2	3	3	1	3	4	2.8	3	1	4	1	2	3	2.33333	1	2	2	1	1	3	1.66667	2.26667	4	4	4	2	2	3	2	2	4	3	3	3	3	2	3	2.8	3	3	3	3	2
1191	1	2	1	1	1	1	1.16667	5	2	4	5	5	4.2	5	3	2	2	3	4	3.16667	2	3	5	1	5	3	3.16667	3.51111	4	4	5	4	4	5	3	5	4	4.22222	3	4	3	3	3	3.2	2	3	3	3	3
1192	2	1	3	3	2	2	2.16667	1	1	1	3	3	1.8	3	3	3	2	3	3	2.83333	4	4	4	5	5	3	4.16667	2.93333	4	4	5	5	3	5	3	4	4	4.11111	3	4	3	3	5	3.6	1	2	3	3	2
1193	5	5	5	3	3	2	3.83333	4	4	3	3	3	3.4	4	1	5	3	3	5	3.5	3	5	5	3	3	4	3.83333	3.57778	3	4	5	3	3	5	3	2	2	3.33333	1	1	1	2	3	1.6	3	2	3	1	2
1194	2	1	1	1	3	1	1.5	2	2	2	3	2	2.2	2	4	2	3	2	2	2.5	1	3	2	2	3	2	2.16667	2.28889	2	2	1	1	1	1	2	2	1	1.44444	2	3	2	3	2	2.4	1	1	1	1	1
1195	1	1	2	3	1	2	1.66667	2	1	3	1	3	2	5	4	5	3	3	3	3.83333	2	2	2	2	2	2	2	2.61111	1	2	2	2	2	3	2	2	2	2	3	2	3	2	2	2.4	4	3	3	3	3
1196	1	3	3	2	1	2	2	2	2	1	2	3	2	1	1	1	2	2	2	1.5	1	1	2	2	1	3	1.66667	1.72222	2	2	2	3	4	1	2	2	3	2.33333	3	1	2	1	1	1.6	4	3	3	1	3
1197	2	3	1	3	2	3	2.33333	1	3	2	1	3	2	4	5	3	3	3	2	3.33333	1	2	1	2	1	2	1.5	2.27778	3	1	2	2	2	1	1	2	2	1.77778	2	2	2	1	1	1.6	1	2	3	2	1
1198	3	3	1	1	1	1	1.66667	3	3	5	3	3	3.4	5	3	3	5	3	3	3.66667	1	3	3	2	2	2	2.16667	3.07778	4	3	3	2	4	2	4	4	4	3.33333	1	2	1	2	2	1.6	3	4	3	4	3
1199	1	1	2	1	2	1	1.33333	3	3	3	5	2	3.2	2	1	2	2	2	1	1.66667	1	3	3	3	2	1	2.16667	2.34444	2	1	3	2	2	2	1	1	2	1.77778	3	3	5	3	4	3.6	2	3	2	2	2
1200	4	3	3	2	4	3	3.16667	2	3	5	3	5	3.6	3	1	3	3	3	2	2.5	3	4	4	4	5	3	3.83333	3.31111	3	5	4	3	5	4	4	2	4	3.77778	4	3	4	3	5	3.8	4	3	3	3	3
1201	3	3	3	2	3	3	2.83333	2	3	1	1	1	1.6	2	1	1	2	1	1	1.33333	1	2	1	2	1	2	1.5	1.47778	1	2	2	1	1	2	2	2	2	1.66667	2	3	2	3	4	2.8	3	2	2	1	2
1202	1	3	1	1	1	1	1.33333	3	3	1	3	4	2.8	2	1	1	2	2	2	1.66667	1	2	2	2	2	2	1.83333	2.1	3	3	5	3	4	3	3	4	4	3.55556	3	2	2	1	1	1.8	5	3	4	3	4
1203	1	2	2	1	1	1	1.33333	3	5	2	3	3	3.2	3	4	4	4	3	4	3.66667	1	2	4	1	2	2	2	2.95556	2	2	2	1	4	1	3	3	1	2.11111	2	3	2	3	2	2.4	2	1	2	1	1
1204	4	3	5	3	5	2	3.66667	2	3	3	3	2	2.6	4	3	5	5	3	4	4	3	2	4	2	3	5	3.16667	3.25556	3	3	2	4	4	2	3	2	4	3	2	2	2	2	3	2.2	2	3	3	3	2
1205	4	3	3	2	3	3	3	3	5	4	3	3	3.6	5	3	5	3	3	4	3.83333	3	4	4	2	3	3	3.16667	3.53333	4	3	3	3	3	2	4	4	5	3.44444	2	3	2	3	5	3	3	1	2	2	2
1206	2	3	1	2	1	3	2	3	2	4	3	2	2.8	2	3	1	1	3	2	2	4	3	2	3	3	2	2.83333	2.54444	1	1	2	2	2	1	2	2	2	1.66667	2	3	2	1	3	2.2	2	2	2	3	2
1207	1	3	3	1	1	2	1.83333	3	2	3	3	1	2.4	2	2	2	3	2	1	2	4	3	4	4	4	5	4	2.8	3	4	2	4	3	3	3	2	2	2.88889	2	2	2	2	3	2.2	3	3	3	4	3
1208	1	2	1	1	2	1	1.33333	1	2	1	1	2	1.4	2	1	1	2	1	1	1.33333	3	2	1	2	2	3	2.16667	1.63333	1	2	2	2	2	2	2	1	2	1.77778	2	1	2	1	1	1.4	1	1	3	2	2
1209	3	4	4	5	5	3	4	3	2	3	3	2	2.6	2	1	2	2	2	2	1.83333	1	2	2	1	2	1	1.5	1.97778	2	3	2	3	3	2	2	3	3	2.55556	3	3	2	1	2	2.2	3	3	2	3	3
1210	1	1	3	2	2	2	1.83333	1	1	1	2	2	1.4	1	1	1	2	2	2	1.5	2	2	3	3	3	4	2.83333	1.91111	2	2	2	1	3	3	1	2	4	2.22222	1	1	1	1	2	1.2	2	2	2	2	2
1211	4	2	3	3	5	3	3.33333	3	3	3	3	3	3	4	3	3	3	3	3	3.16667	3	1	5	2	2	3	2.66667	2.94444	2	2	3	1	3	2	1	1	2	1.88889	2	1	2	1	2	1.6	2	4	4	3	3
1212	1	2	1	1	1	2	1.33333	1	1	1	1	2	1.2	3	3	2	3	2	3	2.66667	1	2	2	1	2	2	1.66667	1.84444	1	1	1	1	1	1	1	1	1	1	3	2	3	5	3	3.2	1	2	1	2	1
1213	2	3	3	3	3	4	3	3	2	3	2	3	2.6	2	3	2	2	2	2	2.16667	3	2	3	2	4	4	3	2.58889	3	3	3	4	3	2	2	2	4	2.88889	3	3	4	5	4	3.8	5	5	3	3	5
1214	1	1	2	1	2	2	1.5	3	5	3	4	3	3.6	2	4	5	3	5	4	3.83333	4	3	5	4	3	3	3.66667	3.7	2	4	2	2	2	3	3	4	1	2.55556	1	2	3	3	4	2.6	3	2	3	4	3
1215	4	4	3	3	4	3	3.5	3	3	1	2	1	2	2	1	1	3	3	2	2	2	2	3	2	1	2	2	2	2	2	2	2	3	1	2	1	3	2	2	2	2	2	3	2.2	2	2	3	1	2
1216	1	2	2	2	3	1	1.83333	3	5	3	3	3	3.4	2	1	2	2	1	3	1.83333	1	2	3	2	2	2	2	2.41111	4	4	5	4	3	5	3	4	4	4	3	3	4	4	4	3.6	3	5	2	3	5
1217	2	1	1	2	1	2	1.5	3	3	3	3	5	3.4	3	2	2	4	4	3	3	1	2	3	2	3	2	2.16667	2.85556	2	1	3	1	2	2	2	1	2	1.77778	2	1	1	1	1	1.2	2	2	3	1	1
1218	5	5	5	4	4	4	4.5	3	3	3	2	5	3.2	2	2	1	2	2	2	1.83333	1	2	4	3	2	4	2.66667	2.56667	3	4	4	3	4	4	4	2	2	3.33333	2	2	2	2	3	2.2	2	1	1	2	2
1219	2	5	3	2	3	3	3	3	3	2	2	1	2.2	2	3	1	3	2	2	2.16667	1	3	4	2	1	3	2.33333	2.23333	1	1	1	1	1	1	2	1	1	1.11111	4	1	2	2	2	2.2	3	3	3	3	3
1220	2	3	1	2	3	1	2	2	1	1	2	2	1.6	2	1	1	2	2	1	1.5	3	2	5	5	5	4	4	2.36667	3	3	1	3	2	2	2	5	2	2.55556	4	4	3	5	2	3.6	4	5	3	3	4
1221	2	1	1	1	1	2	1.33333	2	1	1	1	2	1.4	1	1	1	2	1	2	1.33333	1	2	2	2	1	1	1.5	1.41111	2	1	3	1	1	2	2	1	2	1.66667	2	2	2	2	2	2	3	2	2	2	2
1222	1	1	1	2	2	2	1.5	2	1	1	2	2	1.6	2	1	1	2	1	2	1.5	1	4	2	2	3	3	2.5	1.86667	2	2	1	2	2	1	2	1	3	1.77778	1	1	2	1	1	1.2	2	2	1	2	1
1223	1	3	2	1	2	2	1.83333	2	2	2	1	1	1.6	3	1	2	2	2	2	2	3	2	3	3	3	3	2.83333	2.14444	3	5	5	5	5	4	3	4	4	4.22222	4	2	3	3	4	3.2	3	2	4	1	2
1224	1	3	4	3	3	2	2.66667	3	3	3	3	2	2.8	2	1	1	2	2	2	1.66667	1	2	2	2	2	4	2.16667	2.21111	2	2	2	5	4	2	2	1	3	2.55556	2	1	2	2	1	1.6	1	1	1	1	1
1225	5	4	4	3	2	3	3.5	4	2	3	3	3	3	2	2	1	2	1	1	1.5	3	4	4	5	4	3	3.83333	2.77778	2	2	1	2	2	2	2	2	1	1.77778	3	3	2	3	2	2.6	2	1	1	1	1
1226	5	4	3	5	3	4	4	5	3	3	3	3	3.4	2	3	2	3	2	2	2.33333	3	2	4	4	3	3	3.16667	2.96667	3	4	4	4	3	4	3	5	5	3.88889	3	5	3	4	5	4	3	3	3	2	2
1227	3	4	3	3	3	2	3	1	2	1	1	2	1.4	1	1	3	2	2	1	1.66667	1	1	1	1	1	1	1	1.35556	5	4	3	5	3	5	3	4	4	4	2	2	2	2	2	2	2	3	5	3	4
1228	2	1	2	2	3	1	1.83333	5	3	2	3	3	3.2	2	3	2	3	3	4	2.83333	3	2	4	3	3	4	3.16667	3.06667	2	3	2	1	3	2	3	2	2	2.22222	3	3	4	5	5	4	5	3	3	4	3
1229	1	3	3	2	2	2	2.16667	1	2	1	1	2	1.4	3	3	2	5	5	3	3.5	1	2	2	2	2	3	2	2.3	4	4	3	5	3	5	5	4	4	4.11111	2	5	3	2	1	2.6	3	3	3	3	3
1230	2	3	3	3	3	2	2.66667	2	1	2	3	3	2.2	2	1	3	2	2	3	2.16667	1	1	2	1	2	2	1.5	1.95556	3	3	2	3	2	5	2	2	4	2.88889	2	2	3	2	2	2.2	1	1	2	2	1
1231	2	2	2	1	2	3	2	3	4	2	3	3	3	2	2	5	2	3	3	2.83333	1	3	2	3	3	2	2.33333	2.72222	1	1	2	1	2	1	1	1	2	1.33333	2	2	2	3	2	2.2	1	2	1	2	1
1232	1	2	2	1	1	2	1.5	1	2	1	1	3	1.6	3	5	5	3	2	1	3.16667	3	3	4	3	4	4	3.5	2.75556	1	1	1	2	2	1	1	2	1	1.33333	2	2	2	2	1	1.8	2	2	1	2	2
1233	3	1	2	1	2	2	1.83333	1	1	1	1	3	1.4	1	1	3	3	2	2	2	3	3	3	1	2	3	2.5	1.96667	1	2	2	2	1	3	3	2	1	1.88889	1	3	2	1	2	1.8	3	2	3	3	2
1234	4	5	4	4	3	3	3.83333	3	3	3	3	2	2.8	4	4	3	4	3	5	3.83333	3	3	3	3	3	3	3	3.21111	4	4	4	5	3	2	4	4	4	3.77778	3	1	2	2	3	2.2	5	4	3	3	4
1235	2	3	2	2	3	2	2.33333	2	2	1	1	1	1.4	1	2	2	2	1	2	1.66667	3	4	5	4	5	3	4	2.35556	5	4	3	4	4	3	5	4	5	4.11111	3	3	4	3	2	3	4	2	2	2	4
1236	2	2	1	2	2	4	2.16667	1	2	2	2	1	1.6	1	2	2	2	2	1	1.66667	1	3	2	1	2	2	1.83333	1.7	2	2	2	2	2	1	1	2	1	1.66667	1	2	3	1	1	1.6	2	2	3	2	2
1237	1	1	1	2	3	2	1.66667	1	2	1	1	3	1.6	1	2	1	2	2	1	1.5	1	2	2	3	2	2	2	1.7	2	2	2	2	1	2	3	1	2	1.88889	3	3	2	3	2	2.6	3	5	3	3	3
1238	1	3	1	2	2	2	1.83333	2	2	3	2	3	2.4	3	1	2	2	2	2	2	1	2	2	1	2	1	1.5	1.96667	3	3	5	3	3	3	2	2	1	2.77778	1	1	1	2	1	1.2	1	2	1	1	2
1239	4	3	4	3	4	3	3.5	1	1	1	1	1	1	2	3	2	2	1	2	2	2	1	2	2	1	2	1.66667	1.55556	1	1	2	1	1	2	1	1	1	1.22222	2	1	1	2	2	1.6	1	1	2	2	2
1240	3	1	4	2	3	3	2.66667	2	1	1	1	2	1.4	1	1	1	2	2	1	1.33333	1	1	1	2	2	1	1.33333	1.35556	3	3	3	4	2	3	3	4	4	3.22222	1	2	3	1	2	1.8	3	5	3	3	4
1241	1	3	2	2	1	2	1.83333	2	2	2	1	3	2	2	1	4	3	2	2	2.33333	3	4	4	2	4	3	3.33333	2.55556	2	2	1	2	2	1	2	2	2	1.77778	2	2	1	2	1	1.6	2	1	2	2	1
1242	4	5	2	2	3	3	3.16667	1	1	1	2	2	1.4	2	1	2	3	2	2	2	1	2	1	1	1	2	1.33333	1.57778	3	3	4	4	4	5	2	2	3	3.33333	4	5	5	3	4	4.2	3	2	3	3	2
1243	2	5	4	3	3	3	3.33333	1	2	2	2	3	2	2	1	2	2	2	2	1.83333	1	4	2	1	2	2	2	1.94444	1	3	2	2	4	2	2	1	3	2.22222	3	3	3	3	5	3.4	3	3	3	4	3
1244	1	1	1	3	1	2	1.5	1	2	1	1	1	1.2	2	2	2	3	2	1	2	1	2	2	2	1	2	1.66667	1.62222	1	2	2	2	2	2	4	2	2	2.11111	3	1	3	3	2	2.4	3	3	3	3	2
1245	3	3	3	3	2	3	2.83333	2	2	1	1	2	1.6	1	2	2	1	2	1	1.5	1	2	2	1	2	2	1.66667	1.58889	3	4	3	2	4	3	3	4	2	3.11111	2	4	3	3	3	3	4	5	4	4	3
1246	1	2	3	3	3	1	2.16667	4	3	5	3	4	3.8	3	4	5	4	3	3	3.66667	2	3	5	3	4	5	3.66667	3.71111	2	4	4	3	2	2	2	2	5	2.88889	3	1	1	1	1	1.4	3	5	3	3	3
1247	1	1	1	1	1	2	1.16667	2	1	1	2	1	1.4	3	1	1	2	2	2	1.83333	2	4	2	3	3	2	2.66667	1.96667	1	1	2	3	3	2	3	2	1	2	2	1	2	2	1	1.6	1	3	2	2	3
1248	1	2	1	1	1	1	1.16667	2	5	2	5	2	3.2	2	1	1	2	2	3	1.83333	2	5	5	4	2	4	3.66667	2.9	2	1	2	1	1	1	2	2	1	1.44444	3	3	3	4	3	3.2	2	1	1	2	2
1249	5	2	3	2	3	3	3	2	2	3	1	2	2	2	2	2	3	5	3	2.83333	3	3	5	3	3	5	3.66667	2.83333	3	4	2	2	3	4	3	3	4	3.11111	3	5	4	5	5	4.4	3	3	3	3	3
1250	1	2	1	1	1	1	1.16667	5	5	3	4	4	4.2	3	3	3	5	3	3	3.33333	3	5	4	3	2	3	3.33333	3.62222	2	2	2	3	3	2	3	2	2	2.33333	3	3	2	3	4	3	2	2	2	2	2
1251	1	3	2	1	4	3	2.33333	2	3	1	1	3	2	2	1	2	2	1	1	1.5	1	1	3	2	2	2	1.83333	1.77778	1	1	1	1	2	1	1	2	3	1.44444	5	3	4	4	4	4	4	3	1	1	5
1252	4	3	3	5	5	5	4.16667	3	5	4	3	4	3.8	4	4	5	3	3	2	3.5	1	1	1	2	1	1	1.16667	2.82222	2	3	3	2	3	3	3	3	2	2.66667	2	4	2	3	3	2.8	2	2	3	3	2
1253	1	2	1	1	1	1	1.16667	2	1	1	2	3	1.8	5	1	2	2	2	3	2.5	1	2	3	1	2	1	1.66667	1.98889	1	2	5	3	1	2	2	2	2	2.22222	2	2	1	1	1	1.4	2	3	2	2	2
1254	1	1	2	1	2	1	1.33333	1	1	1	1	2	1.2	1	1	1	3	2	3	1.83333	1	2	2	2	1	1	1.5	1.51111	1	1	2	3	1	1	2	1	1	1.44444	1	1	1	2	1	1.2	2	1	2	3	3
1255	1	3	1	2	2	2	1.83333	2	2	2	1	2	1.8	3	3	2	2	3	1	2.33333	1	2	1	3	3	3	2.16667	2.1	2	3	4	3	3	4	3	4	3	3.22222	3	2	2	3	2	2.4	1	1	2	1	1
1256	2	3	3	3	3	3	2.83333	3	3	1	3	4	2.8	4	3	3	5	3	3	3.5	3	4	4	4	4	5	4	3.43333	4	3	4	4	3	5	4	3	3	3.66667	5	5	3	5	3	4.2	3	3	3	1	3
1257	3	3	3	3	2	3	2.83333	5	3	3	4	3	3.6	2	3	3	2	3	4	2.83333	1	2	5	2	3	3	2.66667	3.03333	5	4	5	3	3	3	4	4	4	3.88889	5	5	3	3	5	4.2	3	3	3	2	3
1258	2	1	2	1	2	3	1.83333	3	3	1	1	1	1.8	3	2	3	3	3	2	2.66667	3	2	3	3	3	3	2.83333	2.43333	2	2	1	2	2	3	4	4	3	2.55556	2	1	1	1	1	1.2	5	3	5	3	3
1259	4	3	3	3	3	3	3.16667	1	1	2	2	1	1.4	2	2	4	2	2	2	2.33333	2	1	2	1	2	1	1.5	1.74444	5	4	4	4	4	3	4	4	4	4	3	2	3	2	5	3	5	5	3	3	5
1260	2	4	4	3	5	2	3.33333	5	3	3	4	4	3.8	5	5	5	5	5	5	5	5	4	5	4	5	5	4.66667	4.48889	4	3	4	2	3	3	5	4	4	3.55556	5	3	5	4	5	4.4	5	3	5	3	4
1261	1	3	3	2	2	4	2.5	2	2	2	1	2	1.8	1	3	2	3	3	3	2.5	2	5	3	3	4	4	3.5	2.6	2	4	4	2	2	2	3	1	3	2.55556	3	3	4	3	3	3.2	3	4	3	3	3
1262	1	1	2	1	2	2	1.5	2	2	3	2	3	2.4	2	1	1	2	1	2	1.5	1	2	2	1	2	1	1.5	1.8	1	1	2	2	1	1	1	2	3	1.55556	2	2	1	2	2	1.8	1	1	2	1	1
1263	3	3	3	4	3	3	3.16667	3	3	3	3	2	2.8	4	5	2	4	3	5	3.83333	4	3	4	4	4	5	4	3.54444	3	3	2	3	5	4	3	3	2	3.11111	1	1	1	2	1	1.2	2	5	3	2	2
1264	3	3	2	2	2	2	2.33333	2	3	3	1	1	2	2	3	1	3	2	3	2.33333	2	3	2	2	3	3	2.5	2.27778	1	2	2	2	2	1	1	1	1	1.44444	1	1	1	1	2	1.2	2	3	2	3	2
1265	3	2	3	3	2	2	2.5	1	1	1	1	1	1	1	2	1	2	2	2	1.66667	1	1	2	2	1	1	1.33333	1.33333	1	1	2	2	1	2	1	2	1	1.44444	2	2	1	2	1	1.6	2	2	2	3	3
1266	4	3	2	2	1	3	2.5	1	1	2	1	2	1.4	3	1	2	1	1	2	1.66667	1	2	4	1	1	1	1.66667	1.57778	1	1	1	2	2	1	2	1	1	1.33333	1	1	1	1	2	1.2	1	1	1	1	1
1267	5	5	5	4	4	3	4.33333	3	2	3	2	5	3	4	5	2	5	5	5	4.33333	3	4	2	3	2	2	2.66667	3.33333	3	2	2	3	3	2	1	2	2	2.22222	3	3	3	5	2	3.2	1	2	3	1	2
1268	1	1	1	1	1	1	1	2	3	2	1	3	2.2	1	1	1	2	1	1	1.16667	1	2	2	1	2	1	1.5	1.62222	1	1	1	2	1	1	1	2	1	1.22222	2	2	1	2	2	1.8	2	2	1	2	2
1269	4	3	3	2	1	2	2.5	3	3	1	2	3	2.4	4	3	5	5	4	4	4.16667	4	5	5	5	4	5	4.66667	3.74444	4	4	5	5	2	5	5	4	2	4	2	1	2	1	2	1.6	3	4	3	3	2
1270	2	2	5	3	3	2	2.83333	3	3	3	3	2	2.8	5	4	4	3	3	4	3.83333	4	3	5	3	3	5	3.83333	3.48889	2	2	4	1	4	2	3	2	1	2.33333	3	5	4	4	2	3.6	3	1	2	1	1
1271	2	2	2	1	1	1	1.5	2	2	2	2	2	2	1	3	1	3	2	2	2	1	2	2	1	2	4	2	2	3	5	4	3	3	3	3	3	3	3.33333	2	1	1	1	1	1.2	1	2	2	2	4
1272	1	1	3	3	1	2	1.83333	2	1	1	2	1	1.4	3	1	1	2	1	2	1.66667	3	3	2	2	2	3	2.5	1.85556	2	1	2	1	3	1	1	2	1	1.55556	1	2	1	1	1	1.2	1	1	2	2	3
1273	1	1	2	2	2	3	1.83333	2	1	1	2	1	1.4	2	1	2	2	2	1	1.66667	1	2	2	2	1	2	1.66667	1.57778	1	2	1	2	3	2	1	1	3	1.77778	1	1	1	1	1	1	2	3	2	1	1
1274	3	3	2	2	2	2	2.33333	2	2	1	1	2	1.6	2	3	2	3	2	2	2.33333	1	2	3	4	1	2	2.16667	2.03333	2	2	2	2	1	2	2	1	1	1.66667	1	2	2	2	2	1.8	2	1	2	1	3
1275	2	3	3	1	2	2	2.16667	3	3	4	3	5	3.6	4	2	3	3	5	5	3.66667	3	2	2	2	3	2	2.33333	3.2	2	2	2	2	1	3	1	2	1	1.77778	2	3	1	1	1	1.6	1	1	1	1	1
1276	2	2	3	2	3	2	2.33333	2	1	1	1	1	1.2	2	1	2	2	1	1	1.5	1	2	2	1	1	1	1.33333	1.34444	2	2	2	2	2	5	2	2	2	2.33333	2	2	1	1	2	1.6	1	2	3	3	1
1277	2	3	3	1	3	3	2.5	3	5	4	3	5	4	3	4	5	3	2	4	3.5	4	5	5	5	4	4	4.5	4	4	5	5	2	4	4	5	4	3	4	5	3	3	3	5	3.8	3	5	5	3	5
1278	2	3	3	2	2	3	2.5	2	1	3	2	1	1.8	1	1	1	2	2	1	1.33333	1	1	1	1	3	1	1.33333	1.48889	1	2	2	2	2	3	1	1	1	1.66667	1	2	2	2	1	1.6	2	2	1	2	2
1279	1	1	1	2	1	2	1.33333	1	1	1	1	1	1	2	1	2	2	2	2	1.83333	2	4	4	3	5	4	3.66667	2.16667	1	2	2	2	1	1	2	1	1	1.44444	1	2	1	1	1	1.2	2	2	2	2	2
1280	1	1	2	1	2	1	1.33333	2	2	1	1	1	1.4	2	4	2	4	3	4	3.16667	1	1	2	1	1	2	1.33333	1.96667	1	1	1	1	1	1	2	1	1	1.11111	2	1	2	2	1	1.6	2	1	1	1	2
1281	1	2	2	1	1	1	1.33333	2	3	3	2	5	3	1	2	2	2	2	3	2	1	2	3	2	3	4	2.5	2.5	3	2	2	2	3	2	3	2	3	2.44444	3	3	2	3	2	2.6	1	1	2	1	1
1282	1	2	2	1	1	2	1.5	1	1	2	1	2	1.4	1	1	2	2	1	1	1.33333	1	1	2	1	1	3	1.5	1.41111	4	4	3	5	4	5	4	4	4	4.11111	3	3	4	3	4	3.4	3	3	3	3	3
1283	1	1	2	1	1	1	1.16667	2	2	2	1	2	1.8	2	1	1	3	2	3	2	2	3	2	1	2	1	1.83333	1.87778	3	5	2	2	5	4	3	2	4	3.33333	3	5	3	3	2	3.2	3	2	3	3	3
1284	1	1	1	1	1	1	1	5	3	5	3	5	4.2	5	3	3	3	3	5	3.66667	2	3	4	2	3	4	3	3.62222	3	2	4	2	1	3	3	2	2	2.44444	3	3	3	5	5	3.8	2	3	3	3	3
1285	1	2	2	2	1	1	1.5	1	2	1	1	1	1.2	2	1	1	2	1	1	1.33333	1	2	1	1	2	2	1.5	1.34444	1	1	2	1	1	1	1	2	1	1.22222	2	1	3	1	2	1.8	1	2	2	2	2
1286	2	3	3	1	2	1	2	1	1	1	1	1	1	1	1	1	1	2	2	1.33333	1	2	2	1	2	2	1.66667	1.33333	1	1	2	2	1	1	1	1	1	1.22222	2	1	2	2	1	1.6	1	1	1	1	1
1287	5	5	3	5	3	5	4.33333	2	2	2	1	2	1.8	4	2	3	3	3	2	2.83333	4	3	3	4	3	3	3.33333	2.65556	1	1	1	3	2	1	1	1	1	1.33333	2	2	1	1	1	1.4	2	2	3	2	2
1288	3	3	3	3	5	2	3.16667	4	3	2	5	4	3.6	1	2	4	1	2	2	2	2	5	3	2	3	3	3	2.86667	2	2	2	1	1	3	2	2	1	1.77778	1	2	2	2	2	1.8	3	1	2	2	2
1289	1	2	1	1	1	1	1.16667	3	3	2	2	2	2.4	1	1	2	2	2	1	1.5	3	5	3	3	4	3	3.5	2.46667	4	5	5	5	3	4	3	4	5	4.22222	3	2	2	1	3	2.2	1	2	2	4	5
1290	3	3	3	3	3	3	3	1	2	1	1	2	1.4	2	2	2	3	1	4	2.33333	1	2	1	1	1	3	1.5	1.74444	2	2	1	1	3	2	2	2	2	1.88889	1	1	1	2	2	1.4	1	1	2	1	1
1291	2	3	1	2	1	2	1.83333	1	2	1	2	1	1.4	3	1	2	2	1	1	1.66667	1	2	2	3	1	2	1.83333	1.63333	1	1	1	1	2	2	1	1	1	1.22222	3	2	2	2	2	2.2	2	2	1	2	1
1292	4	2	4	2	5	4	3.5	1	1	2	1	2	1.4	2	2	1	2	1	2	1.66667	3	4	4	2	4	4	3.5	2.18889	3	2	2	2	2	4	4	3	2	2.66667	2	2	2	2	3	2.2	3	3	1	3	2
1293	2	3	5	3	3	3	3.16667	2	1	3	1	2	1.8	2	3	3	4	2	2	2.66667	3	4	5	3	5	3	3.83333	2.76667	1	2	2	1	1	1	3	1	2	1.55556	2	1	1	2	1	1.4	2	5	3	3	2
1294	1	3	2	3	2	2	2.16667	2	3	3	2	2	2.4	3	3	2	5	5	4	3.66667	1	2	2	2	2	3	2	2.68889	2	4	3	4	3	5	4	3	4	3.55556	3	1	2	3	1	2	2	4	4	4	3
1295	1	3	1	1	3	2	1.83333	2	2	1	2	2	1.8	1	2	2	2	1	3	1.83333	1	2	3	1	2	2	1.83333	1.82222	2	1	1	2	1	2	1	2	1	1.44444	2	2	2	3	1	2	1	1	1	1	1
1296	4	3	3	4	5	3	3.66667	2	5	1	2	4	2.8	2	1	2	2	1	1	1.5	1	1	2	2	2	2	1.66667	1.98889	1	1	1	2	1	1	1	2	1	1.22222	1	1	1	2	1	1.2	1	2	2	1	3
1297	4	3	3	4	4	4	3.66667	3	2	2	2	2	2.2	3	3	5	3	4	4	3.66667	2	4	5	2	5	4	3.66667	3.17778	5	5	5	4	3	5	2	3	3	3.88889	3	3	3	5	3	3.4	3	3	2	5	4
1298	4	2	3	2	2	3	2.66667	1	1	2	1	1	1.2	2	3	4	3	2	2	2.66667	1	1	2	1	1	3	1.5	1.78889	1	2	1	1	2	1	2	1	2	1.44444	2	3	3	3	2	2.6	3	2	3	3	2
1299	1	1	2	2	1	1	1.33333	1	1	1	1	2	1.2	1	1	2	2	1	2	1.5	1	1	2	1	1	1	1.16667	1.28889	1	1	1	1	2	1	1	2	1	1.22222	1	2	2	3	2	2	1	1	1	1	1
1300	1	1	1	1	1	2	1.16667	1	1	2	1	1	1.2	1	1	2	2	1	1	1.33333	1	1	2	1	1	2	1.33333	1.28889	1	1	1	1	1	1	1	1	1	1	1	3	1	1	2	1.6	1	1	2	1	2
1301	5	4	3	3	2	3	3.33333	2	3	3	2	2	2.4	2	2	1	2	3	2	2	1	1	1	2	2	2	1.5	1.96667	1	1	1	2	3	1	1	2	1	1.44444	2	5	3	3	2	3	3	3	3	2	1
1302	2	5	4	3	3	3	3.33333	3	3	5	3	3	3.4	4	4	2	5	3	2	3.33333	3	5	5	3	3	4	3.83333	3.52222	3	4	3	4	4	5	3	5	4	3.88889	3	2	4	3	5	3.4	2	1	2	2	2
1303	1	2	2	3	1	2	1.83333	1	1	1	1	1	1	3	3	3	5	3	3	3.33333	1	1	1	1	1	3	1.33333	1.88889	1	1	2	1	1	1	2	2	1	1.33333	1	1	1	1	1	1	1	2	1	2	1
1304	2	3	3	2	2	2	2.33333	3	4	3	2	4	3.2	2	3	5	3	5	2	3.33333	1	4	4	3	3	5	3.33333	3.28889	3	2	5	3	3	2	3	4	4	3.22222	3	3	3	5	3	3.4	3	2	3	3	4
1305	4	2	3	2	3	1	2.5	2	2	1	1	1	1.4	2	1	2	3	1	2	1.83333	4	4	3	3	4	3	3.5	2.24444	1	2	3	3	2	1	1	3	2	2	2	1	2	2	2	1.8	4	3	3	3	4
1306	3	5	3	3	5	3	3.66667	2	2	2	2	2	2	2	3	2	4	1	2	2.33333	1	4	2	2	2	3	2.33333	2.22222	3	4	3	5	4	5	4	3	5	4	2	2	1	2	4	2.2	1	2	2	2	3
1307	4	5	3	5	3	4	4	1	2	4	2	1	2	3	5	5	3	5	2	3.83333	1	2	2	3	3	3	2.33333	2.72222	1	1	1	3	4	5	2	1	2	2.22222	2	5	3	2	4	3.2	2	4	2	3	3
1308	2	3	3	2	3	3	2.66667	1	2	1	1	1	1.2	1	1	2	2	1	1	1.33333	1	2	2	3	3	3	2.33333	1.62222	3	3	4	2	3	4	3	4	4	3.33333	2	4	4	2	2	2.8	2	2	2	2	2
1309	5	3	1	4	4	3	3.33333	4	3	3	4	4	3.6	3	3	3	5	3	2	3.16667	1	4	2	2	5	2	2.66667	3.14444	3	4	3	3	3	4	3	5	4	3.55556	3	3	5	4	4	3.8	3	3	3	5	3
1310	1	1	2	2	1	1	1.33333	2	3	1	3	3	2.4	2	3	1	5	3	3	2.83333	2	5	3	3	4	4	3.5	2.91111	1	1	2	2	3	1	2	1	1	1.55556	3	1	2	2	2	2	4	3	3	3	3
1311	4	5	3	3	4	4	3.83333	2	2	3	3	3	2.6	4	5	5	3	3	4	4	4	3	5	5	5	5	4.5	3.7	4	3	5	3	5	4	3	4	3	3.77778	3	3	4	2	5	3.4	2	3	3	3	3
1312	4	3	2	3	3	3	3	3	3	1	2	3	2.4	5	2	3	2	2	3	2.83333	4	5	3	4	4	5	4.16667	3.13333	3	2	4	3	3	4	3	4	4	3.33333	4	5	3	3	4	3.8	3	4	4	3	1
1313	4	3	2	4	3	2	3	5	3	3	3	4	3.6	3	5	4	4	2	5	3.83333	3	4	4	3	5	5	4	3.81111	3	3	2	2	1	2	1	1	2	1.88889	3	2	2	2	5	2.8	1	3	2	2	2
1314	2	5	3	5	3	3	3.5	3	3	3	2	3	2.8	3	2	2	3	3	2	2.5	4	4	4	4	5	3	4	3.1	3	5	5	4	2	5	2	4	4	3.77778	4	3	3	5	4	3.8	4	3	2	4	3
1315	3	3	3	2	4	2	2.83333	4	3	4	3	5	3.8	4	2	2	3	3	4	3	5	5	5	5	5	5	5	3.93333	1	2	1	1	2	2	2	3	2	1.77778	3	5	3	5	3	3.8	1	1	1	3	2
1316	2	2	3	2	2	2	2.16667	2	3	2	2	1	2	1	1	2	1	1	1	1.16667	3	2	2	2	3	2	2.33333	1.83333	3	3	3	2	3	3	2	4	3	2.88889	3	3	3	3	4	3.2	1	1	2	1	2
1317	3	3	3	5	3	4	3.5	3	3	5	2	3	3.2	2	2	2	3	2	3	2.33333	1	3	2	1	3	2	2	2.51111	2	2	2	2	2	3	2	2	1	2	1	2	2	1	1	1.4	1	2	2	1	2
1318	2	2	2	3	1	1	1.83333	3	2	2	2	3	2.4	3	1	2	2	3	1	2	1	2	2	1	1	2	1.5	1.96667	1	1	2	1	1	1	1	1	2	1.22222	2	2	2	2	2	2	2	3	3	2	3
1319	4	4	3	4	5	3	3.83333	3	2	2	2	3	2.4	1	1	1	2	2	1	1.33333	1	2	4	2	2	3	2.33333	2.02222	1	1	2	2	3	1	1	1	2	1.55556	1	2	2	1	1	1.4	2	1	2	2	2
1320	5	4	3	2	2	2	3	1	2	2	2	2	1.8	2	3	2	3	5	5	3.33333	2	2	1	2	2	2	1.83333	2.32222	2	2	2	3	2	1	1	2	2	1.88889	2	2	2	1	2	1.8	3	3	3	3	3
1321	2	3	3	2	1	2	2.16667	2	2	2	3	2	2.2	2	2	2	2	1	2	1.83333	3	2	4	3	2	2	2.66667	2.23333	2	2	2	1	2	2	2	2	3	2	3	3	4	3	2	3	1	1	1	1	1
1322	3	3	3	2	3	2	2.66667	2	2	1	1	1	1.4	3	2	2	2	2	3	2.33333	1	3	4	2	4	2	2.66667	2.13333	2	3	2	2	3	2	2	3	2	2.33333	3	2	3	3	2	2.6	3	2	2	2	1
1323	1	3	3	4	3	4	3	3	3	2	2	3	2.6	4	3	3	3	3	3	3.16667	3	2	4	4	2	4	3.16667	2.97778	1	1	2	1	1	1	1	2	2	1.33333	1	2	2	2	1	1.6	3	3	4	3	4
1324	1	1	2	2	1	1	1.33333	3	2	1	4	2	2.4	4	4	4	5	3	2	3.66667	1	4	4	2	3	3	2.83333	2.96667	2	2	4	3	3	2	3	2	3	2.66667	3	3	3	4	2	3	5	2	2	4	3
1325	1	3	3	2	2	3	2.33333	3	3	4	5	3	3.6	5	5	5	4	3	4	4.33333	4	5	4	5	5	4	4.5	4.14444	3	4	5	2	2	3	3	2	2	2.88889	4	2	4	3	4	3.4	3	3	3	3	3
1326	5	5	5	5	4	4	4.66667	3	5	3	3	3	3.4	5	2	5	3	2	5	3.66667	3	2	3	4	4	2	3	3.35556	3	2	2	1	3	3	3	4	4	2.77778	1	2	1	2	1	1.4	3	2	2	2	2
1327	2	3	3	3	2	3	2.66667	2	3	3	2	2	2.4	3	5	5	3	3	3	3.66667	4	4	4	2	5	3	3.66667	3.24444	1	2	1	2	1	1	2	2	2	1.55556	3	2	2	1	2	2	4	5	3	4	3
1328	2	1	3	3	1	2	2	3	4	4	3	3	3.4	4	4	3	3	3	2	3.16667	1	2	2	2	1	1	1.5	2.68889	2	2	2	1	3	2	1	2	2	1.88889	2	1	1	2	2	1.6	4	3	2	4	3
1329	3	2	2	4	2	4	2.83333	1	1	1	1	1	1	3	3	2	3	3	2	2.66667	1	4	3	1	2	4	2.5	2.05556	3	4	4	5	5	4	3	3	4	3.88889	3	5	3	3	3	3.4	4	3	3	3	3
1330	3	3	3	2	1	3	2.5	3	2	5	5	4	3.8	2	1	3	3	2	2	2.16667	4	1	3	5	2	2	2.83333	2.93333	3	2	3	2	2	2	2	2	4	2.44444	2	1	1	1	1	1.2	3	3	3	2	3
1331	2	3	4	5	3	3	3.33333	3	2	3	3	4	3	4	4	5	5	3	5	4.33333	3	4	5	4	4	4	4	3.77778	3	4	4	3	3	3	4	3	4	3.44444	3	2	4	4	4	3.4	4	2	4	5	3
1332	1	2	3	3	3	2	2.33333	2	1	3	1	2	1.8	3	4	2	5	3	4	3.5	3	3	4	3	4	4	3.5	2.93333	2	3	2	3	1	3	3	2	2	2.33333	2	3	3	3	4	3	3	2	2	3	3
1333	4	2	3	4	3	3	3.16667	2	2	2	1	2	1.8	5	4	5	5	3	4	4.33333	1	2	4	4	2	2	2.5	2.87778	2	1	3	2	2	2	1	1	2	1.77778	3	2	3	3	4	3	1	2	2	2	2
1334	3	3	3	2	3	3	2.83333	2	2	3	2	3	2.4	2	1	3	3	2	3	2.33333	3	4	5	3	5	2	3.66667	2.8	3	2	3	2	1	2	3	2	2	2.22222	3	2	2	2	2	2.2	3	3	3	2	3
1335	5	5	5	2	3	4	4	4	3	4	4	4	3.8	4	5	5	5	3	5	4.5	3	2	3	2	3	5	3	3.76667	3	5	2	4	4	5	3	3	4	3.66667	4	3	5	5	5	4.4	3	3	2	3	3
1336	2	1	1	2	1	1	1.33333	1	2	2	4	2	2.2	2	1	2	2	1	3	1.83333	1	3	4	1	3	2	2.33333	2.12222	5	5	4	3	3	4	4	4	4	4	3	2	2	2	1	2	2	3	5	3	3
1337	1	2	1	2	1	1	1.33333	3	2	3	1	2	2.2	5	2	3	3	2	2	2.83333	4	3	3	3	4	3	3.33333	2.78889	2	3	3	3	3	4	2	5	4	3.22222	3	4	4	5	2	3.6	3	4	3	3	3
1338	1	1	1	1	1	1	1	3	3	3	3	5	3.4	4	4	3	4	5	5	4.16667	5	3	4	2	2	3	3.16667	3.57778	2	2	2	1	2	2	2	1	2	1.77778	1	1	2	2	1	1.4	1	1	2	2	1
1339	3	3	4	3	3	2	3	2	3	3	3	5	3.2	3	2	4	3	3	4	3.16667	4	4	5	3	5	5	4.33333	3.56667	4	4	4	5	4	4	5	3	4	4.11111	3	2	2	2	2	2.2	3	2	3	3	3
1340	2	1	1	1	2	2	1.5	3	2	1	1	3	2	1	2	2	4	3	3	2.5	2	2	2	2	3	3	2.33333	2.27778	1	2	2	2	2	2	1	1	1	1.55556	3	2	2	2	2	2.2	1	2	2	2	2
1341	1	2	3	2	1	3	2	3	3	3	2	4	3	2	1	2	2	2	2	1.83333	3	4	4	5	4	3	3.83333	2.88889	1	1	1	2	2	1	2	1	1	1.33333	1	1	1	1	1	1	2	1	1	2	1
1342	1	3	4	1	3	2	2.33333	3	4	5	5	3	4	3	1	3	5	3	2	2.83333	2	5	5	4	4	5	4.16667	3.66667	4	5	3	4	5	4	3	2	4	3.77778	5	5	5	4	3	4.4	5	3	4	3	3
1343	2	3	3	3	1	2	2.33333	3	3	2	2	3	2.6	1	1	2	1	2	2	1.5	1	2	3	1	2	1	1.66667	1.92222	1	2	1	1	1	2	1	2	1	1.33333	3	1	1	2	1	1.6	1	1	2	1	2
1344	2	3	3	3	2	2	2.5	3	3	3	4	4	3.4	2	2	2	2	3	2	2.16667	1	2	2	2	2	2	1.83333	2.46667	1	2	2	1	1	1	1	3	1	1.44444	2	1	1	2	1	1.4	1	2	1	2	1
1345	2	1	2	2	2	2	1.83333	2	2	1	2	1	1.6	2	2	1	3	1	2	1.83333	1	2	2	1	1	1	1.33333	1.58889	1	1	1	3	1	1	1	2	2	1.44444	2	1	1	2	1	1.4	1	1	2	1	1
1346	5	4	5	5	5	3	4.5	3	3	3	4	4	3.4	4	4	4	3	3	4	3.66667	1	3	5	3	4	4	3.33333	3.46667	3	3	2	1	2	3	2	2	3	2.33333	3	5	4	4	2	3.6	3	3	3	4	5
1347	3	5	3	3	3	3	3.33333	3	3	2	3	4	3	5	3	3	3	5	3	3.66667	2	4	3	3	3	4	3.16667	3.27778	3	5	3	4	3	2	3	4	3	3.33333	3	1	1	1	1	1.4	2	2	2	2	3
1348	4	3	2	3	3	2	2.83333	5	4	3	5	4	4.2	2	2	2	2	3	3	2.33333	3	3	5	2	4	3	3.33333	3.28889	3	5	5	3	3	5	3	5	5	4.11111	2	2	3	2	2	2.2	3	3	2	2	3
1349	1	3	2	3	2	3	2.33333	3	2	2	3	3	2.6	3	5	5	4	3	3	3.83333	3	2	3	3	3	2	2.66667	3.03333	5	4	5	5	4	3	4	3	2	3.88889	3	3	3	3	4	3.2	3	5	2	3	3
1350	1	3	1	2	1	1	1.5	1	3	1	1	1	1.4	2	1	1	2	2	1	1.5	1	1	2	1	1	1	1.16667	1.35556	1	1	1	1	2	1	2	1	1	1.22222	2	1	1	3	2	1.8	1	2	2	1	1
1351	2	3	2	2	2	3	2.33333	1	1	1	1	1	1	3	2	3	3	3	3	2.83333	1	2	2	1	1	2	1.5	1.77778	1	2	1	1	1	2	1	1	2	1.33333	3	4	3	2	2	2.8	1	3	2	2	3
1352	2	1	3	2	2	2	2	2	3	3	2	3	2.6	2	4	2	4	3	3	3	2	5	4	4	5	2	3.66667	3.08889	3	3	2	2	2	2	2	2	1	2.11111	2	3	2	2	2	2.2	3	3	2	3	2
1353	2	1	2	1	1	2	1.5	1	2	1	1	1	1.2	2	1	2	2	1	4	2	1	2	2	2	2	1	1.66667	1.62222	1	1	1	1	2	1	1	2	1	1.22222	1	2	1	1	1	1.2	2	1	2	1	1
1354	4	2	3	2	3	3	2.83333	1	2	1	1	2	1.4	1	1	1	2	1	2	1.33333	3	2	4	4	4	3	3.33333	2.02222	1	1	1	2	1	1	1	1	1	1.11111	2	1	2	1	1	1.4	3	2	1	1	2
1355	1	2	1	2	2	2	1.66667	2	1	1	1	1	1.2	1	1	1	2	2	2	1.5	1	2	1	2	2	2	1.66667	1.45556	1	1	1	2	2	1	2	2	2	1.55556	1	2	1	1	1	1.2	2	1	1	1	1
1356	1	1	2	2	1	2	1.5	3	2	4	5	4	3.6	4	2	3	3	3	3	3	3	3	5	4	5	2	3.66667	3.42222	2	2	1	2	1	2	1	2	1	1.55556	2	2	3	3	2	2.4	4	3	1	3	5
1357	2	2	2	1	2	2	1.83333	2	2	4	2	3	2.6	3	3	3	5	3	4	3.5	1	2	2	2	1	1	1.5	2.53333	3	5	4	4	4	4	5	4	4	4.11111	4	4	3	5	3	3.8	2	3	3	2	2
1358	1	1	2	1	1	1	1.16667	2	1	2	2	2	1.8	2	1	1	3	1	4	2	2	4	4	2	3	5	3.33333	2.37778	2	2	2	1	4	1	1	1	1	1.66667	1	1	1	2	2	1.4	1	2	2	1	1
1359	1	2	1	2	2	1	1.5	2	3	2	3	3	2.6	2	2	1	2	3	2	2	1	1	2	1	1	1	1.16667	1.92222	1	2	2	3	2	2	1	2	3	2	1	2	2	1	2	1.6	1	1	2	2	1
1360	3	3	2	3	5	3	3.16667	4	3	3	3	3	3.2	2	2	2	3	3	1	2.16667	1	2	3	2	3	2	2.16667	2.51111	4	3	3	2	3	3	3	4	1	2.88889	3	2	4	5	5	3.8	2	2	2	3	2
1361	2	1	2	1	1	1	1.33333	4	3	3	3	1	2.8	2	1	2	3	2	1	1.83333	1	2	3	1	1	1	1.5	2.04444	2	1	2	1	3	2	3	2	3	2.11111	1	1	2	2	1	1.4	2	1	1	1	2
1362	3	3	3	2	3	3	2.83333	3	3	3	4	5	3.6	5	3	3	3	2	4	3.33333	5	5	5	4	4	4	4.5	3.81111	3	4	3	3	2	3	4	4	3	3.22222	2	1	3	1	3	2	3	5	3	3	3
1363	4	3	2	2	3	2	2.66667	2	2	1	2	3	2	1	1	2	2	2	1	1.5	3	4	2	3	5	3	3.33333	2.27778	1	1	2	2	1	2	1	1	2	1.44444	1	2	2	2	2	1.8	2	3	3	4	3
1364	1	1	2	1	1	1	1.16667	3	2	1	1	2	1.8	3	4	3	2	2	3	2.83333	1	3	5	1	2	2	2.33333	2.32222	4	4	3	5	4	3	4	3	4	3.77778	3	3	3	3	3	3	5	4	3	5	3
1365	3	4	4	3	5	4	3.83333	2	2	3	1	2	2	4	3	3	3	2	3	3	2	2	4	3	1	5	2.83333	2.61111	2	2	2	4	2	2	2	1	2	2.11111	1	1	1	1	1	1	2	2	3	3	2
1366	3	3	1	2	2	3	2.33333	2	1	1	1	1	1.2	3	2	4	3	2	2	2.66667	5	5	5	3	5	4	4.5	2.78889	4	3	4	4	3	3	4	4	4	3.66667	1	3	3	3	2	2.4	3	3	4	3	4
1367	1	2	1	1	2	2	1.5	1	1	1	1	1	1	2	1	2	2	1	1	1.5	1	4	2	2	2	1	2	1.5	1	1	1	2	1	1	1	2	1	1.22222	2	1	1	2	2	1.6	1	2	2	2	1
1368	3	3	2	3	3	2	2.66667	1	1	2	1	1	1.2	2	2	1	2	2	1	1.66667	1	2	1	1	2	1	1.33333	1.4	1	2	2	1	2	2	3	1	1	1.66667	2	1	2	3	2	2	1	2	1	1	1
1369	4	5	2	3	3	4	3.5	3	4	4	4	2	3.4	3	2	3	2	3	3	2.66667	3	5	5	4	4	5	4.33333	3.46667	5	5	4	4	4	5	4	3	4	4.22222	4	3	4	5	5	4.2	3	5	3	5	5
1370	5	4	2	5	5	3	4	3	2	3	3	3	2.8	2	1	1	3	1	2	1.66667	1	2	1	1	1	2	1.33333	1.93333	3	4	4	3	4	5	2	2	4	3.44444	3	4	3	3	4	3.4	2	3	3	3	3
1371	1	2	1	2	1	1	1.33333	2	2	3	2	1	2	2	4	2	3	2	4	2.83333	1	2	2	2	2	2	1.83333	2.22222	1	1	3	1	1	1	2	2	1	1.44444	1	2	1	1	2	1.4	1	1	2	3	3
1372	1	2	2	2	1	2	1.66667	3	2	3	2	2	2.4	2	1	3	1	2	4	2.16667	5	3	4	3	4	4	3.83333	2.8	4	3	3	4	3	3	4	3	2	3.22222	4	4	5	5	3	4.2	3	3	3	3	5
1373	4	5	3	3	3	2	3.33333	3	3	5	4	5	4	3	3	5	5	5	4	4.16667	5	5	5	4	4	4	4.5	4.22222	5	5	5	5	3	5	5	3	4	4.44444	3	5	3	3	3	3.4	3	3	2	3	3
1374	1	2	2	1	1	2	1.5	2	3	3	3	5	3.2	3	1	2	2	2	2	2	2	4	4	2	3	3	3	2.73333	2	2	3	3	3	5	2	3	3	2.88889	2	2	2	2	2	2	1	3	1	1	1
1375	4	3	3	3	3	3	3.16667	4	5	5	5	5	4.8	2	5	3	4	3	2	3.16667	2	4	4	5	5	2	3.66667	3.87778	3	4	2	3	3	4	5	4	2	3.33333	3	2	3	2	3	2.6	3	3	3	3	3
1376	4	5	4	3	3	3	3.66667	4	3	3	3	5	3.6	2	4	3	3	3	1	2.66667	4	4	5	5	5	5	4.66667	3.64444	3	2	3	2	3	4	4	3	3	3	3	3	3	4	3	3.2	3	5	5	3	3
1377	4	5	4	3	4	3	3.83333	3	3	4	3	5	3.6	5	5	5	5	5	4	4.83333	5	3	5	4	5	4	4.33333	4.25556	2	2	5	2	3	2	1	2	2	2.33333	4	2	3	3	4	3.2	1	3	2	2	1
1378	5	4	5	5	5	4	4.66667	3	3	3	3	5	3.4	1	3	2	3	2	2	2.16667	1	2	3	1	1	3	1.83333	2.46667	2	1	2	3	2	2	3	2	1	2	1	1	2	1	1	1.2	2	3	3	2	2
1379	3	4	4	3	5	4	3.83333	2	3	4	3	3	3	3	2	2	3	3	1	2.33333	2	3	2	2	2	2	2.16667	2.5	3	2	2	4	2	2	2	2	5	2.66667	2	2	4	3	5	3.2	1	1	1	1	1
1380	3	3	2	3	2	1	2.33333	2	3	1	2	1	1.8	2	1	2	2	2	1	1.66667	1	1	1	2	3	1	1.5	1.65556	1	1	1	3	1	1	1	1	2	1.33333	2	2	1	2	1	1.6	2	2	1	1	3
1381	2	2	2	2	2	2	2	1	2	1	1	1	1.2	3	1	2	2	2	2	2	1	2	4	2	3	2	2.33333	1.84444	3	2	1	3	1	2	3	2	4	2.33333	3	5	3	5	3	3.8	3	3	4	3	3
1382	5	5	3	5	4	3	4.16667	2	1	2	1	2	1.6	4	5	3	4	3	4	3.83333	1	2	2	2	2	2	1.83333	2.42222	2	2	2	2	3	2	2	2	1	2	1	2	3	2	1	1.8	3	3	4	3	3
1383	3	5	3	2	3	3	3.16667	1	2	1	1	2	1.4	2	3	2	3	1	2	2.16667	1	2	2	1	1	1	1.33333	1.63333	1	1	2	1	1	2	1	1	1	1.22222	3	2	2	2	1	2	2	1	2	1	1
1384	5	3	4	3	3	3	3.5	3	3	4	4	4	3.6	2	4	2	5	2	2	2.83333	3	2	2	4	3	4	3	3.14444	4	4	5	3	3	2	3	5	4	3.66667	3	2	3	2	2	2.4	3	3	3	4	4
1385	1	1	2	2	1	1	1.33333	2	2	2	1	2	1.8	5	2	5	3	3	2	3.33333	1	2	2	2	1	1	1.5	2.21111	1	1	1	1	2	1	1	2	2	1.33333	3	2	2	2	2	2.2	3	3	3	3	2
1386	2	4	3	4	5	3	3.5	2	2	2	2	1	1.8	3	4	3	3	3	2	3	5	4	4	3	5	5	4.33333	3.04444	1	1	1	1	1	2	2	1	2	1.33333	3	1	2	1	1	1.6	2	3	2	2	3
1387	2	2	3	3	3	3	2.66667	3	3	3	2	3	2.8	3	4	5	5	2	3	3.66667	3	2	4	3	3	2	2.83333	3.1	2	2	2	3	2	1	2	1	2	1.88889	3	3	3	2	1	2.4	3	5	3	4	3
1388	2	3	2	2	3	2	2.33333	4	2	5	3	4	3.6	2	1	2	2	3	4	2.33333	3	2	4	3	2	3	2.83333	2.92222	1	2	1	2	1	1	3	2	1	1.55556	3	3	3	3	2	2.8	2	4	3	2	2
1389	3	3	4	2	2	3	2.83333	2	2	3	2	2	2.2	2	2	1	3	2	4	2.33333	2	2	3	2	2	3	2.33333	2.28889	3	4	3	4	3	5	4	4	2	3.55556	4	5	4	4	5	4.4	3	5	3	4	3
1390	2	3	3	2	4	3	2.83333	2	1	2	1	1	1.4	5	5	5	3	3	3	4	1	3	1	1	1	2	1.5	2.3	2	2	2	2	3	1	3	1	2	2	2	2	2	2	2	2	3	3	3	2	2
1391	4	4	3	4	3	3	3.5	3	2	3	2	2	2.4	5	3	3	3	3	2	3.16667	3	4	5	3	4	4	3.83333	3.13333	2	2	2	4	2	2	3	2	1	2.22222	3	1	3	2	1	2	2	1	2	1	2
1392	5	3	4	3	3	4	3.66667	4	4	4	3	4	3.8	3	4	5	4	3	5	4	1	4	3	2	3	3	2.66667	3.48889	2	3	2	2	3	2	1	1	2	2	3	4	2	2	2	2.6	3	3	2	2	3
1393	1	3	3	3	3	2	2.5	4	3	3	3	2	3	5	3	5	5	3	4	4.16667	3	2	4	2	3	4	3	3.38889	3	5	4	3	3	5	4	4	5	4	1	3	2	1	1	1.6	3	3	5	3	3
1394	3	3	3	3	2	2	2.66667	1	1	1	1	2	1.2	2	1	2	2	2	1	1.66667	1	2	2	1	2	1	1.5	1.45556	2	2	1	1	3	2	2	2	2	1.88889	2	2	1	2	1	1.6	1	1	2	2	1
1395	2	2	3	1	2	2	2	3	2	3	3	3	2.8	2	1	1	3	2	1	1.66667	1	3	4	1	1	2	2	2.15556	1	2	1	1	2	1	1	1	1	1.22222	4	4	3	5	3	3.8	1	2	2	2	2
1396	5	4	3	3	3	3	3.5	3	2	3	3	3	2.8	2	3	2	2	1	2	2	3	4	4	3	3	4	3.5	2.76667	4	5	5	3	3	3	2	4	3	3.55556	3	4	5	5	4	4.2	4	4	3	3	5
1397	3	3	3	3	2	3	2.83333	5	4	5	4	3	4.2	3	2	5	5	5	5	4.16667	3	5	4	5	4	3	4	4.12222	3	2	3	3	1	1	2	2	5	2.44444	2	3	2	2	2	2.2	2	2	2	3	1
1398	2	3	3	2	3	3	2.66667	1	2	1	1	2	1.4	3	2	2	4	2	1	2.33333	3	2	2	1	2	2	2	1.91111	1	2	1	2	1	1	1	2	1	1.33333	3	1	2	1	2	1.8	2	1	2	2	1
1399	3	5	3	2	3	3	3.16667	2	2	2	1	2	1.8	5	1	4	3	3	4	3.33333	1	3	4	3	3	5	3.16667	2.76667	1	1	2	1	2	1	1	1	1	1.22222	1	1	1	2	2	1.4	1	1	2	2	3
1400	1	3	2	2	2	1	1.83333	3	3	3	1	3	2.6	2	1	2	2	2	2	1.83333	3	3	3	3	5	3	3.33333	2.58889	1	1	1	2	2	1	1	2	2	1.44444	1	2	1	3	1	1.6	1	1	1	2	1
1401	3	3	3	5	3	3	3.33333	3	3	3	2	2	2.6	2	2	4	4	3	3	3	2	2	1	3	1	1	1.66667	2.42222	2	2	1	4	1	2	3	2	2	2.11111	3	3	2	3	3	2.8	1	3	3	2	3
1402	2	3	2	2	3	3	2.5	2	2	1	1	1	1.4	1	3	2	3	2	2	2.16667	1	1	1	2	1	1	1.16667	1.57778	3	3	2	3	2	3	3	3	4	2.88889	3	3	3	2	2	2.6	3	4	3	3	4
1403	2	3	3	2	3	4	2.83333	3	3	2	1	3	2.4	2	3	2	3	2	1	2.16667	2	2	2	1	2	1	1.66667	2.07778	2	2	3	2	1	2	2	2	2	2	3	3	4	3	2	3	2	1	3	2	2
1404	3	3	3	5	5	4	3.83333	1	2	1	1	2	1.4	2	3	2	4	3	3	2.83333	4	3	5	4	3	3	3.66667	2.63333	3	4	3	1	3	4	3	1	1	2.55556	4	3	4	3	4	3.6	3	3	2	3	3
1405	5	4	5	3	5	3	4.16667	3	4	3	3	3	3.2	2	1	2	2	3	2	2	3	2	3	3	2	2	2.5	2.56667	3	2	2	3	2	2	3	2	3	2.44444	3	3	2	3	2	2.6	3	3	2	1	2
1406	1	2	1	2	3	2	1.83333	2	1	2	1	2	1.6	2	3	4	3	3	4	3.16667	4	2	5	3	3	3	3.33333	2.7	3	5	3	4	4	4	4	4	4	3.88889	3	2	2	2	2	2.2	2	1	2	2	3
1407	1	2	2	2	2	2	1.83333	1	1	2	1	3	1.6	1	1	1	2	1	2	1.33333	1	1	1	1	1	1	1	1.31111	1	2	1	1	2	2	2	1	1	1.44444	1	1	2	1	2	1.4	1	2	2	1	1
1408	1	1	1	2	1	2	1.33333	2	2	2	1	2	1.8	4	2	3	3	3	2	2.83333	1	2	2	2	4	4	2.5	2.37778	1	1	1	1	3	1	1	2	1	1.33333	1	2	2	1	4	2	2	1	1	1	1
1409	1	1	1	2	1	1	1.16667	1	1	1	1	2	1.2	2	1	1	2	2	1	1.5	1	2	1	1	1	1	1.16667	1.28889	2	3	2	2	4	3	3	3	2	2.66667	2	1	2	2	2	1.8	2	2	2	2	2
1410	2	3	3	2	3	2	2.5	1	2	2	1	2	1.6	4	3	5	5	3	3	3.83333	1	2	2	2	3	1	1.83333	2.42222	3	4	3	3	2	5	5	3	4	3.55556	1	2	2	2	2	1.8	3	3	5	3	3
1411	2	3	3	2	2	4	2.66667	3	2	3	3	4	3	1	2	2	2	2	1	1.66667	2	3	3	2	3	3	2.66667	2.44444	4	3	2	5	5	4	2	4	4	3.66667	3	5	4	4	4	4	4	2	3	3	3
1412	2	2	2	3	2	2	2.16667	2	2	2	2	2	2	2	2	2	3	2	2	2.16667	3	4	4	3	3	3	3.33333	2.5	3	4	4	3	2	3	4	3	4	3.33333	2	3	3	4	4	3.2	3	3	3	3	3
1413	5	3	4	3	5	3	3.83333	3	3	3	3	3	3	5	5	5	5	5	4	4.83333	4	4	3	3	5	5	4	3.94444	2	3	4	3	3	3	3	2	4	3	3	3	3	3	4	3.2	3	3	3	3	3
1414	1	1	2	3	5	4	2.66667	1	1	2	1	2	1.4	1	1	1	2	1	2	1.33333	1	1	2	2	1	1	1.33333	1.35556	2	1	2	1	2	2	1	2	2	1.66667	1	2	1	2	2	1.6	3	1	3	2	2
1415	1	2	2	2	3	2	2	1	3	1	1	1	1.4	5	4	5	3	3	3	3.83333	5	4	4	2	5	4	4	3.07778	3	3	3	4	4	3	3	2	4	3.22222	3	2	2	3	1	2.2	3	2	2	1	3
1416	1	1	1	2	1	1	1.16667	3	3	3	2	5	3.2	3	5	3	3	2	4	3.33333	4	2	4	5	4	4	3.83333	3.45556	5	4	4	4	3	2	3	3	4	3.55556	2	1	2	2	1	1.6	2	2	2	2	2
1417	2	3	3	3	3	2	2.66667	3	3	4	3	5	3.6	2	2	2	3	2	2	2.16667	3	4	4	3	3	4	3.5	3.08889	2	2	3	2	2	1	2	2	4	2.22222	3	2	1	2	1	1.8	5	5	3	3	3
1418	2	2	2	1	3	2	2	1	1	1	1	1	1	1	1	2	1	2	1	1.33333	3	1	2	2	1	2	1.83333	1.38889	1	1	2	1	1	2	1	1	1	1.22222	2	1	1	1	1	1.2	1	1	1	2	1
1419	1	2	2	1	1	1	1.33333	2	2	3	2	2	2.2	2	3	2	4	2	3	2.66667	1	3	2	3	5	2	2.66667	2.51111	3	4	2	3	2	3	3	3	2	2.77778	5	5	4	5	4	4.6	2	2	2	1	1
1420	5	3	4	3	5	4	4	5	3	3	3	5	3.8	5	1	2	2	2	2	2.33333	1	3	4	3	3	3	2.83333	2.98889	5	5	5	5	3	4	4	4	4	4.33333	5	4	4	5	5	4.6	2	5	2	3	3
1421	1	2	1	2	2	3	1.83333	2	2	2	1	1	1.6	1	2	3	2	2	2	2	1	3	3	3	3	2	2.5	2.03333	3	2	2	2	1	3	2	2	3	2.22222	1	1	1	1	2	1.2	2	2	2	2	2
1422	1	1	1	2	1	2	1.33333	3	3	4	3	4	3.4	2	1	2	1	2	2	1.66667	3	2	4	2	2	3	2.66667	2.57778	1	1	1	1	1	1	2	1	1	1.11111	5	3	3	2	3	3.2	1	1	2	2	1
1423	2	3	3	4	5	4	3.5	2	2	2	2	1	1.8	2	1	3	3	2	2	2.16667	3	2	2	2	1	3	2.16667	2.04444	4	3	4	5	3	4	3	4	3	3.66667	4	3	5	5	5	4.4	1	1	2	3	2
1424	1	3	3	3	2	3	2.5	2	2	3	2	1	2	3	1	1	2	1	1	1.5	1	2	1	3	2	1	1.66667	1.72222	2	2	3	1	2	1	2	3	2	2	2	1	2	1	1	1.4	2	2	2	2	2
1425	2	2	3	2	3	2	2.33333	3	2	1	2	1	1.8	4	1	1	2	3	3	2.33333	2	3	3	2	2	5	2.83333	2.32222	3	2	2	3	3	4	4	2	4	3	1	2	1	1	1	1.2	5	3	3	4	4
1426	4	2	2	2	4	3	2.83333	3	3	2	2	5	3	3	5	1	3	2	3	2.83333	1	2	2	2	2	2	1.83333	2.55556	1	1	2	1	2	2	1	2	1	1.44444	3	2	2	1	2	2	1	2	2	1	1
1427	1	1	2	2	1	2	1.5	2	2	2	1	3	2	2	1	3	1	2	2	1.83333	2	2	3	2	2	4	2.5	2.11111	4	3	3	4	3	5	2	4	2	3.33333	4	3	2	2	3	2.8	3	3	5	2	2
1428	3	3	3	3	3	3	3	1	1	3	2	1	1.6	3	4	5	4	3	4	3.83333	1	2	2	1	2	1	1.5	2.31111	5	5	4	3	3	5	5	3	5	4.22222	4	2	2	1	4	2.6	5	2	3	3	2
1429	1	1	2	1	2	1	1.33333	2	2	3	3	1	2.2	2	1	2	1	2	1	1.5	3	3	5	3	4	4	3.66667	2.45556	1	2	2	2	2	3	2	2	1	1.88889	5	3	3	2	3	3.2	3	3	3	2	1
1430	2	2	1	2	2	2	1.83333	3	2	2	2	2	2.2	2	4	2	5	2	2	2.83333	3	3	5	2	2	5	3.33333	2.78889	5	4	4	5	5	4	4	4	5	4.44444	3	3	3	3	1	2.6	2	2	3	2	2
1431	2	2	3	1	3	3	2.33333	1	2	3	3	2	2.2	2	2	2	1	1	1	1.5	3	3	4	5	3	3	3.5	2.4	3	3	4	3	2	3	3	3	3	3	3	2	2	2	1	2	2	1	2	3	1
1432	3	3	1	2	1	3	2.16667	1	2	2	1	1	1.4	2	1	2	2	1	2	1.66667	1	1	2	2	1	1	1.33333	1.46667	1	2	2	2	1	2	1	1	2	1.55556	2	1	1	1	1	1.2	2	2	2	3	3
1433	3	1	2	1	2	1	1.66667	1	1	1	1	2	1.2	3	1	2	3	2	3	2.33333	1	3	5	2	2	2	2.5	2.01111	1	1	1	1	1	1	1	1	2	1.11111	2	1	2	1	1	1.4	2	1	1	1	1
1434	3	3	4	1	3	3	2.83333	5	3	3	2	3	3.2	3	3	5	3	1	2	2.83333	3	4	4	3	3	5	3.66667	3.23333	2	4	2	4	2	3	2	2	2	2.55556	2	3	2	3	1	2.2	2	2	1	1	1
1435	2	2	2	3	3	3	2.5	3	3	3	2	4	3	1	1	1	2	1	2	1.33333	1	1	4	1	1	1	1.5	1.94444	3	2	1	1	1	2	1	4	4	2.11111	2	1	1	1	1	1.2	1	2	2	2	2
1436	4	5	5	3	3	3	3.83333	2	3	3	2	3	2.6	3	1	2	2	3	4	2.5	1	4	2	3	3	2	2.5	2.53333	3	4	2	3	4	5	4	4	4	3.66667	2	2	1	2	2	1.8	2	3	2	3	3
1437	1	2	2	1	2	2	1.66667	2	2	2	1	1	1.6	1	1	1	1	2	1	1.16667	1	1	2	1	1	2	1.33333	1.36667	1	2	2	1	2	2	2	2	3	1.88889	3	3	3	3	3	3	2	2	3	2	2
1438	2	2	3	2	1	2	2	2	1	1	1	1	1.2	1	1	2	1	2	1	1.33333	1	2	2	2	1	1	1.5	1.34444	3	2	2	1	2	1	2	2	2	1.88889	3	1	1	2	1	1.6	2	1	3	2	2
1439	3	3	5	5	4	3	3.83333	3	2	2	2	2	2.2	2	1	2	2	2	2	1.83333	3	2	3	2	2	2	2.33333	2.12222	5	4	2	5	4	4	3	4	4	3.88889	3	4	4	3	4	3.6	2	4	2	3	3
1440	2	3	2	2	2	2	2.16667	1	1	1	1	1	1	1	2	2	3	2	1	1.83333	2	1	1	2	1	1	1.33333	1.38889	2	2	2	2	2	2	1	1	1	1.66667	2	1	1	1	1	1.2	1	1	2	1	1
1441	3	3	2	2	2	2	2.33333	3	3	1	2	2	2.2	1	1	2	2	2	2	1.66667	2	1	4	2	2	2	2.16667	2.01111	2	3	3	1	1	2	1	2	2	1.88889	1	1	1	2	2	1.4	3	3	3	3	3
1442	3	3	2	3	3	2	2.66667	3	3	5	1	3	3	3	3	2	3	4	4	3.16667	2	3	3	3	4	4	3.16667	3.11111	2	5	2	2	3	3	2	3	4	2.88889	5	4	3	5	5	4.4	3	2	3	1	2
1443	1	2	1	1	2	2	1.5	1	2	1	2	1	1.4	3	3	5	3	2	2	3	1	1	1	2	2	2	1.5	1.96667	4	4	3	3	2	4	3	4	2	3.22222	5	2	3	2	2	2.8	1	3	1	2	3
1444	5	4	4	5	5	4	4.5	3	3	3	2	5	3.2	5	4	5	5	3	5	4.5	3	4	5	5	4	5	4.33333	4.01111	4	3	4	2	3	3	3	2	3	3	3	5	3	4	4	3.8	3	2	2	2	3
1445	4	5	3	3	5	4	4	2	2	1	2	3	2	1	1	1	1	1	2	1.16667	1	2	1	2	1	2	1.5	1.55556	1	2	1	1	2	1	1	1	1	1.22222	3	2	2	2	4	2.6	2	2	2	2	2
1446	5	3	4	4	3	3	3.66667	3	2	3	3	3	2.8	3	3	2	4	2	3	2.83333	3	2	5	2	3	3	3	2.87778	1	1	1	1	2	2	1	1	2	1.33333	2	3	1	2	1	1.8	2	1	1	2	1
1447	2	4	4	5	5	3	3.83333	2	3	3	3	3	2.8	1	2	1	2	1	1	1.33333	1	1	2	2	2	4	2	2.04444	1	1	1	1	1	1	1	1	1	1	1	1	2	2	1	1.4	1	1	2	2	1
1448	3	3	5	3	3	4	3.5	3	3	3	3	2	2.8	5	4	3	5	2	5	4	3	3	5	3	5	5	4	3.6	4	4	3	5	4	3	3	2	5	3.66667	2	2	1	2	2	1.8	2	3	4	3	2
1449	4	3	3	4	3	3	3.33333	2	2	3	2	1	2	3	2	3	3	3	4	3	3	4	4	4	4	4	3.83333	2.94444	3	3	2	4	3	5	2	4	4	3.33333	2	3	5	4	5	3.8	2	2	2	2	3
1450	2	3	2	2	3	2	2.33333	1	2	3	2	2	2	1	1	2	1	1	1	1.16667	1	2	1	2	1	1	1.33333	1.5	3	2	2	2	3	3	3	2	4	2.66667	2	5	2	3	2	2.8	1	3	2	2	1
1451	2	2	2	2	2	2	2	2	3	3	3	3	2.8	3	4	5	5	5	3	4.16667	3	2	2	2	2	2	2.16667	3.04444	3	3	4	3	2	5	5	3	4	3.55556	3	2	3	2	2	2.4	5	3	2	4	3
1452	1	1	1	2	2	1	1.33333	2	1	2	1	1	1.4	1	2	1	2	2	2	1.66667	1	2	2	1	1	2	1.5	1.52222	2	3	1	1	2	1	3	2	1	1.77778	2	1	1	1	2	1.4	2	3	2	1	1
1453	2	1	1	2	1	1	1.33333	1	1	2	2	1	1.4	2	1	1	1	1	2	1.33333	3	3	3	3	2	2	2.66667	1.8	2	2	2	1	1	3	3	2	2	2	2	2	1	1	1	1.4	1	1	1	1	1
1454	5	5	5	4	5	4	4.66667	2	2	1	2	2	1.8	3	5	5	5	3	4	4.16667	2	2	5	3	2	3	2.83333	2.93333	4	5	4	5	4	2	3	4	2	3.66667	5	5	4	5	5	4.8	2	4	2	3	4
1455	3	4	3	3	3	3	3.16667	3	3	4	3	4	3.4	1	1	2	3	3	3	2.16667	3	1	2	2	1	3	2	2.52222	3	3	2	3	3	5	3	2	4	3.11111	3	5	3	3	5	3.8	5	3	3	3	3
1456	1	2	2	2	1	1	1.5	3	3	3	3	5	3.4	5	3	5	5	5	4	4.5	3	5	5	5	5	5	4.66667	4.18889	4	3	4	4	3	3	4	2	4	3.44444	3	3	3	4	3	3.2	3	3	3	2	3
1457	2	3	2	2	3	3	2.5	2	1	2	1	1	1.4	2	1	5	3	2	2	2.5	1	2	2	1	2	2	1.66667	1.85556	3	2	3	1	1	4	3	2	3	2.44444	1	2	2	3	1	1.8	4	2	3	3	3
1458	1	3	3	2	2	3	2.33333	1	2	3	2	2	2	2	1	2	2	1	2	1.66667	1	1	1	2	2	2	1.5	1.72222	2	3	2	2	2	2	3	3	2	2.33333	3	1	2	1	2	1.8	3	2	2	3	3
1459	5	5	5	4	3	3	4.16667	3	3	3	3	3	3	5	4	4	4	3	5	4.16667	3	4	5	4	4	4	4	3.72222	4	4	4	4	4	5	5	2	4	4	2	3	3	3	4	3	4	3	3	3	5
1460	1	1	1	2	2	1	1.33333	3	5	4	2	4	3.6	2	1	1	3	2	2	1.83333	2	2	4	2	3	4	2.83333	2.75556	2	3	1	3	3	5	2	2	3	2.66667	2	2	2	2	2	2	1	1	1	1	1
1461	1	1	2	3	2	2	1.83333	1	1	1	1	2	1.2	1	1	1	2	1	1	1.16667	1	1	2	2	1	2	1.5	1.28889	2	3	2	2	3	3	2	1	3	2.33333	2	2	2	1	1	1.6	2	2	3	2	1
1462	4	4	3	3	2	4	3.33333	2	1	1	1	2	1.4	3	2	2	1	2	3	2.16667	4	1	2	3	2	2	2.33333	1.96667	2	2	2	2	2	1	3	2	2	2	1	2	1	1	1	1.2	1	2	2	1	1
1463	5	5	4	4	5	3	4.33333	1	2	1	2	3	1.8	3	1	2	3	1	2	2	2	4	4	3	3	2	3	2.26667	3	2	3	2	2	3	3	2	2	2.44444	2	2	3	2	4	2.6	3	2	3	2	2
1464	2	3	2	1	2	2	2	1	1	1	1	1	1	2	1	2	2	2	2	1.83333	1	1	2	1	1	2	1.33333	1.38889	1	1	1	2	3	2	1	1	2	1.55556	2	2	1	1	2	1.6	2	1	2	1	2
1465	2	5	3	3	3	3	3.16667	1	1	2	2	1	1.4	2	1	2	4	3	3	2.5	1	2	1	1	1	2	1.33333	1.74444	4	3	4	4	5	3	5	4	4	4	4	3	4	3	3	3.4	3	5	3	3	3
1466	2	2	3	3	3	3	2.66667	3	1	1	1	3	1.8	3	4	5	3	2	4	3.5	3	4	4	4	3	3	3.5	2.93333	5	4	4	5	4	4	3	3	4	4	4	4	3	4	5	4	2	1	2	1	1
1467	1	1	1	1	1	1	1	1	1	2	1	1	1.2	2	1	1	2	2	1	1.5	1	2	2	1	1	1	1.33333	1.34444	1	2	1	2	2	1	2	2	1	1.55556	1	1	1	1	1	1	2	1	2	2	2
1468	1	2	1	1	2	1	1.33333	1	1	1	1	1	1	1	1	2	1	1	1	1.16667	2	2	2	2	2	2	2	1.38889	2	2	2	4	2	1	3	1	2	2.11111	3	5	3	2	2	3	1	1	2	1	1
1469	3	3	3	4	3	4	3.33333	3	3	4	5	5	4	2	2	5	4	2	2	2.83333	4	3	5	3	4	4	3.83333	3.55556	3	4	4	2	5	3	3	5	4	3.66667	2	2	2	2	3	2.2	5	2	3	3	4
1470	3	3	5	3	4	3	3.5	1	1	3	1	1	1.4	2	1	2	2	1	1	1.5	1	1	1	3	2	2	1.66667	1.52222	3	2	3	2	3	4	3	2	4	2.88889	2	1	2	3	4	2.4	2	3	3	3	4
1471	2	1	2	1	1	1	1.33333	2	1	1	2	1	1.4	2	1	2	3	1	1	1.66667	2	1	2	2	1	2	1.66667	1.57778	2	1	1	1	1	1	3	1	2	1.44444	2	1	2	1	2	1.6	1	2	1	1	2
1472	1	2	1	1	1	2	1.33333	2	2	3	2	3	2.4	4	2	5	3	2	4	3.33333	3	5	5	2	5	5	4.16667	3.3	5	3	4	4	3	5	4	4	4	4	3	3	3	5	4	3.6	4	4	4	4	3
1473	4	3	3	3	2	4	3.16667	2	3	1	2	1	1.8	2	1	1	1	2	2	1.5	1	1	2	1	3	1	1.5	1.6	3	3	3	3	4	2	2	3	2	2.77778	4	5	5	5	5	4.8	4	5	5	4	3
1474	1	1	1	2	2	2	1.5	4	3	3	2	5	3.4	1	2	2	2	2	2	1.83333	4	4	5	4	4	2	3.83333	3.02222	4	4	3	3	4	5	4	5	4	4	2	4	3	3	2	2.8	4	2	3	4	3
1475	5	3	3	3	3	3	3.33333	2	3	3	3	2	2.6	3	4	2	3	5	3	3.33333	2	2	2	1	3	2	2	2.64444	1	2	2	1	3	2	2	2	1	1.77778	1	2	2	1	2	1.6	1	1	1	1	1
1476	3	2	4	4	3	2	3	3	3	3	3	3	3	3	3	2	5	2	5	3.33333	3	3	5	4	2	3	3.33333	3.22222	3	4	2	2	3	3	4	3	2	2.88889	3	3	2	2	3	2.6	3	3	3	3	3
1477	3	3	2	2	2	3	2.5	3	3	3	3	3	3	3	3	4	4	3	3	3.33333	1	2	3	2	4	3	2.5	2.94444	3	3	3	4	3	4	3	3	5	3.44444	2	2	4	4	4	3.2	3	4	3	3	4
1478	3	2	3	3	2	2	2.5	3	3	2	3	2	2.6	2	3	2	3	1	2	2.16667	4	1	2	2	1	4	2.33333	2.36667	5	4	5	3	3	4	5	3	3	3.88889	4	2	3	3	2	2.8	2	3	5	3	4
1479	2	2	3	2	2	2	2.16667	1	2	1	1	1	1.2	1	1	1	2	2	1	1.33333	1	2	2	1	1	2	1.5	1.34444	2	1	2	2	2	2	1	1	3	1.77778	2	2	1	2	2	1.8	1	1	3	2	1
1480	2	3	2	2	3	2	2.33333	2	3	1	3	3	2.4	3	3	3	3	3	3	3	1	2	2	1	2	2	1.66667	2.35556	5	5	5	3	5	4	4	4	4	4.33333	3	3	3	3	3	3	2	1	3	3	4
1481	4	5	5	3	3	5	4.16667	4	2	3	3	5	3.4	2	1	2	3	2	2	2	1	2	3	1	2	1	1.66667	2.35556	5	5	4	5	5	5	3	4	4	4.44444	4	3	4	2	4	3.4	3	4	4	3	5
1482	1	1	2	1	1	2	1.33333	3	3	5	2	2	3	2	4	5	3	2	3	3.16667	1	1	4	2	1	3	2	2.72222	1	2	2	1	2	1	3	2	2	1.77778	3	3	2	2	1	2.2	1	3	1	2	1
1483	1	2	2	2	1	1	1.5	1	2	2	1	1	1.4	1	3	1	2	2	2	1.83333	2	2	2	2	2	1	1.83333	1.68889	1	1	2	2	1	1	1	1	1	1.22222	2	2	2	1	1	1.6	2	1	2	2	2
1484	1	3	1	1	1	1	1.33333	2	2	1	1	1	1.4	2	1	1	2	2	1	1.5	1	2	2	2	1	2	1.66667	1.52222	2	3	2	3	1	3	3	2	3	2.44444	2	2	1	2	1	1.6	3	3	3	3	3
1485	4	3	2	2	3	3	2.83333	5	4	3	5	2	3.8	3	2	5	3	5	3	3.5	3	4	5	5	3	5	4.16667	3.82222	4	3	5	2	5	2	2	2	3	3.11111	3	3	3	3	3	3	5	3	3	3	4
1486	1	1	1	1	1	1	1	1	1	1	1	3	1.4	2	3	2	3	2	2	2.33333	1	1	3	1	2	1	1.5	1.74444	1	2	2	2	1	1	1	2	2	1.55556	1	2	1	2	1	1.4	2	2	2	3	3
1487	1	1	1	1	1	1	1	1	2	3	2	2	2	2	1	2	2	1	2	1.66667	1	1	2	1	2	1	1.33333	1.66667	1	1	2	1	1	1	1	1	1	1.11111	1	1	1	1	1	1	2	1	1	1	3
1488	3	5	3	2	3	3	3.16667	2	2	2	1	3	2	3	5	2	3	3	4	3.33333	4	4	5	5	5	5	4.66667	3.33333	2	2	2	4	1	5	3	1	1	2.33333	3	3	3	3	1	2.6	4	4	4	3	4
1489	1	3	3	2	4	2	2.5	5	2	3	2	4	3.2	5	3	3	3	5	5	4	2	3	3	4	5	5	3.66667	3.62222	4	4	4	5	4	2	5	2	4	3.77778	4	5	4	3	4	4	5	4	3	4	3
1490	1	3	1	3	3	3	2.33333	3	3	3	2	3	2.8	5	3	4	5	3	4	4	3	2	3	4	4	2	3	3.26667	2	2	3	3	2	3	2	4	3	2.66667	5	5	4	5	3	4.4	3	3	4	3	5
1491	3	5	3	5	5	4	4.16667	2	2	3	2	3	2.4	5	3	4	4	3	5	4	3	5	4	3	3	2	3.33333	3.24444	3	3	3	4	3	4	3	4	4	3.44444	3	4	4	5	5	4.2	3	4	2	3	4
1492	1	2	1	2	1	2	1.5	3	2	2	1	2	2	2	1	2	2	3	2	2	1	2	2	1	1	2	1.5	1.83333	3	2	3	3	1	3	3	2	2	2.44444	3	2	2	3	4	2.8	1	2	1	1	1
1493	3	5	2	3	2	2	2.83333	3	2	3	2	3	2.6	4	3	5	3	3	4	3.66667	3	5	5	4	4	4	4.16667	3.47778	3	4	4	3	3	4	3	4	4	3.55556	5	3	4	4	5	4.2	3	1	3	4	2
1494	5	4	4	4	4	4	4.16667	2	2	1	2	1	1.6	3	2	1	2	2	2	2	1	2	3	2	3	3	2.33333	1.97778	1	2	1	1	2	2	2	2	2	1.66667	2	3	2	2	3	2.4	3	1	3	3	2
1495	1	2	1	2	1	1	1.33333	3	3	3	3	4	3.2	1	1	2	2	2	3	1.83333	3	1	3	2	1	1	1.83333	2.28889	3	4	3	5	4	3	5	3	4	3.77778	2	1	1	1	1	1.2	2	2	2	3	3
1496	3	3	3	2	3	3	2.83333	5	3	5	3	3	3.8	4	5	3	3	3	2	3.33333	2	5	5	2	5	5	4	3.71111	5	5	2	3	3	2	4	3	4	3.44444	3	3	3	3	2	2.8	5	5	3	4	3
1497	3	2	3	2	3	4	2.83333	2	1	3	2	3	2.2	5	4	5	3	3	3	3.83333	2	1	3	1	1	3	1.83333	2.62222	3	2	3	2	3	2	2	4	3	2.66667	3	3	3	2	2	2.6	2	3	2	2	3
1498	1	2	2	1	2	1	1.5	3	3	1	2	3	2.4	5	4	3	3	3	3	3.5	3	2	2	3	1	2	2.16667	2.68889	4	3	4	3	3	3	5	4	4	3.66667	2	2	1	2	2	1.8	2	2	3	2	3
1499	3	3	3	3	3	3	3	3	3	3	2	3	2.8	2	1	2	3	2	2	2	4	2	4	2	3	3	3	2.6	5	4	5	5	5	5	4	2	4	4.33333	2	2	3	3	2	2.4	3	3	2	3	2
1500	4	3	2	3	3	5	3.33333	3	4	3	2	5	3.4	3	5	3	5	3	3	3.66667	2	4	3	3	4	4	3.33333	3.46667	1	2	2	1	1	1	2	1	1	1.33333	1	3	2	2	2	2	1	1	1	2	1
1501	1	1	2	2	1	2	1.5	3	2	3	3	5	3.2	4	5	3	5	3	3	3.83333	3	4	4	2	5	3	3.5	3.51111	5	4	3	4	5	5	4	4	2	4	4	5	4	3	2	3.6	2	2	3	3	1
1502	1	1	1	1	1	1	1	1	3	2	1	2	1.8	1	2	1	2	1	1	1.33333	1	1	2	2	2	1	1.5	1.54444	1	2	2	1	2	2	2	2	2	1.77778	1	2	1	1	2	1.4	3	1	1	2	1
1503	3	5	4	3	5	3	3.83333	3	3	3	2	3	2.8	3	4	3	2	3	3	3	2	3	2	4	3	2	2.66667	2.82222	4	4	4	3	2	5	4	4	4	3.77778	3	3	4	4	4	3.6	2	3	2	2	2
1504	5	3	4	3	3	3	3.5	5	4	4	3	3	3.8	3	3	5	3	2	5	3.5	3	4	5	3	4	5	4	3.76667	4	3	4	5	5	5	4	2	5	4.11111	5	3	5	5	3	4.2	3	3	5	3	5
1505	2	3	5	2	3	2	2.83333	2	4	3	1	3	2.6	3	2	2	5	2	3	2.83333	3	5	5	4	4	5	4.33333	3.25556	4	4	3	4	4	5	3	3	3	3.66667	2	3	3	3	3	2.8	3	3	4	2	2
1506	3	5	3	3	4	2	3.33333	3	3	3	3	2	2.8	1	1	2	2	3	1	1.66667	3	2	5	4	3	5	3.66667	2.71111	3	2	5	5	4	5	3	2	4	3.66667	3	3	3	3	3	3	4	2	2	2	3
1507	4	5	3	3	2	3	3.33333	3	3	3	5	4	3.6	5	5	3	5	3	5	4.33333	3	5	5	4	5	5	4.5	4.14444	1	1	2	3	1	1	3	1	1	1.55556	3	2	4	3	4	3.2	4	3	1	3	2
1508	4	4	2	4	4	4	3.66667	2	3	3	2	2	2.4	5	4	3	4	3	3	3.66667	3	3	3	2	2	4	2.83333	2.96667	3	2	2	4	3	1	2	3	3	2.55556	2	1	3	2	1	1.8	1	1	1	2	1
1509	4	3	3	3	2	2	2.83333	3	3	3	3	3	3	5	5	3	3	3	3	3.66667	3	4	5	3	2	4	3.5	3.38889	3	4	3	4	5	4	4	5	2	3.77778	4	3	2	4	2	3	1	2	2	2	1
1510	3	2	2	3	3	3	2.66667	3	3	2	4	2	2.8	4	1	1	3	2	3	2.33333	1	3	2	1	2	3	2	2.37778	1	3	2	2	2	1	2	2	1	1.77778	1	1	1	1	1	1	4	3	2	3	3
1511	2	3	1	2	2	2	2	3	1	1	3	2	2	2	4	4	4	2	3	3.16667	1	2	2	1	1	2	1.5	2.22222	2	3	2	2	3	1	2	1	2	2	5	5	2	3	5	4	5	4	3	3	3
1512	1	1	1	1	1	1	1	3	3	3	2	3	2.8	2	1	1	2	2	1	1.5	1	1	2	2	2	3	1.83333	2.04444	1	1	1	2	1	1	2	2	1	1.33333	3	3	4	5	3	3.6	3	4	3	2	1
1513	3	3	3	3	2	2	2.66667	1	1	2	1	1	1.2	2	1	1	2	2	1	1.5	3	2	4	1	2	1	2.16667	1.62222	4	4	4	3	2	5	4	2	4	3.55556	2	2	3	2	1	2	2	3	5	3	4
1514	1	1	1	2	1	2	1.33333	2	1	2	2	3	2	3	3	3	2	2	4	2.83333	3	2	5	3	2	4	3.16667	2.66667	2	3	3	2	3	2	3	2	3	2.55556	2	2	3	3	2	2.4	2	3	2	2	2
1515	4	5	3	2	3	4	3.5	3	3	3	4	3	3.2	5	3	3	4	5	4	4	3	5	5	4	4	4	4.16667	3.78889	4	5	5	4	4	3	4	4	5	4.22222	5	3	4	5	3	4	2	2	3	2	2
1516	4	2	3	2	3	3	2.83333	3	3	5	3	3	3.4	2	1	3	3	3	4	2.66667	3	5	5	3	5	4	4.16667	3.41111	2	4	5	5	5	3	3	3	4	3.77778	4	4	4	3	3	3.6	5	2	3	3	3
1517	1	2	3	2	2	1	1.83333	2	1	1	1	2	1.4	2	1	1	1	1	1	1.16667	1	4	5	2	4	4	3.33333	1.96667	3	4	2	3	3	2	3	3	4	3	2	2	1	1	2	1.6	2	2	2	2	1
1518	2	1	3	2	3	2	2.16667	1	2	1	2	1	1.4	1	1	1	2	1	2	1.33333	1	3	2	1	2	3	2	1.57778	1	1	1	1	1	1	1	1	1	1	2	1	1	3	1	1.6	1	1	1	1	2
1519	3	3	3	2	5	2	3	1	2	1	1	2	1.4	4	2	2	3	3	3	2.83333	1	1	2	2	1	2	1.5	1.91111	5	4	5	4	3	4	3	3	5	4	2	1	2	2	3	2	5	5	4	3	3
1520	2	2	2	2	2	1	1.83333	2	2	1	1	1	1.4	2	3	2	3	3	3	2.66667	1	2	2	3	3	2	2.16667	2.07778	2	2	3	1	1	2	1	2	1	1.66667	2	3	4	3	2	2.8	2	1	1	2	2
1521	2	4	5	3	3	3	3.33333	3	3	3	2	1	2.4	3	3	2	2	3	5	3	4	4	2	2	3	5	3.33333	2.91111	4	4	3	4	3	5	3	4	2	3.55556	5	5	4	3	3	4	5	5	5	4	4
1522	2	3	1	1	2	2	1.83333	2	3	2	2	2	2.2	2	2	2	5	3	2	2.66667	3	2	3	2	4	3	2.83333	2.56667	2	3	2	2	2	2	3	2	2	2.22222	2	2	3	3	4	2.8	2	2	1	1	1
1523	4	3	3	2	5	3	3.33333	4	4	3	3	3	3.4	2	2	3	3	3	5	3	3	3	4	4	4	3	3.5	3.3	2	5	2	2	4	2	3	3	2	2.77778	4	3	2	4	2	3	5	5	3	2	3
1524	5	2	4	3	3	4	3.5	3	2	5	3	5	3.6	5	4	5	5	3	4	4.33333	1	4	3	2	4	4	3	3.64444	2	3	3	3	3	3	4	3	3	3	2	1	2	1	2	1.6	1	1	2	2	2
1525	2	2	1	1	2	1	1.5	2	2	1	3	2	2	2	1	1	1	2	2	1.5	3	1	2	2	2	2	2	1.83333	2	1	1	2	3	3	3	2	2	2.11111	2	2	3	4	2	2.6	1	1	1	2	2
1526	4	5	3	4	3	3	3.66667	2	2	2	1	2	1.8	1	1	1	2	1	2	1.33333	2	3	1	2	2	2	2	1.71111	2	2	2	3	1	1	1	2	1	1.66667	2	2	2	2	2	2	1	2	2	1	1
1527	2	2	1	1	3	1	1.66667	4	3	2	3	3	3	2	5	3	3	3	2	3	2	4	3	4	4	4	3.5	3.16667	1	2	1	1	3	2	1	2	1	1.55556	2	1	1	2	1	1.4	3	2	5	4	3
1528	5	3	3	3	5	3	3.66667	5	2	3	2	3	3	5	4	5	3	5	4	4.33333	5	2	5	3	3	4	3.66667	3.66667	2	2	4	3	2	2	3	2	2	2.44444	3	3	3	2	3	2.8	2	3	2	3	2
1529	2	3	3	5	3	3	3.16667	3	3	1	2	3	2.4	2	1	1	2	1	2	1.5	1	2	2	2	1	2	1.66667	1.85556	1	2	3	1	2	2	1	1	2	1.66667	2	2	2	2	1	1.8	3	3	3	3	3
1530	5	5	5	3	3	3	4	2	1	2	1	1	1.4	3	1	2	2	2	2	2	3	2	4	1	2	3	2.5	1.96667	3	3	3	4	4	3	4	4	4	3.55556	4	2	2	3	5	3.2	5	3	4	3	5
1531	2	3	3	2	3	3	2.66667	3	3	3	5	4	3.6	4	5	5	3	2	3	3.66667	1	2	5	3	3	3	2.83333	3.36667	3	3	4	3	5	5	2	4	4	3.66667	3	1	3	3	2	2.4	4	2	2	3	1
1532	2	3	3	1	2	3	2.33333	2	2	2	1	3	2	1	1	1	1	1	2	1.16667	2	2	2	2	2	1	1.83333	1.66667	3	2	4	5	3	3	3	2	3	3.11111	2	3	4	5	4	3.6	5	4	4	4	4
1533	3	4	4	5	3	4	3.83333	2	1	3	2	1	1.8	5	2	3	3	5	5	3.83333	3	4	5	3	5	4	4	3.21111	2	2	4	2	1	3	3	3	2	2.44444	3	2	2	2	2	2.2	2	3	3	3	3
1534	5	4	3	3	4	4	3.83333	1	2	1	1	1	1.2	2	1	2	1	1	2	1.5	3	2	5	2	2	2	2.66667	1.78889	2	1	3	3	2	1	2	2	3	2.11111	3	4	5	3	3	3.6	2	1	1	1	2
1535	3	3	5	4	4	3	3.66667	5	5	4	5	4	4.6	3	3	3	5	3	3	3.33333	5	4	5	4	4	5	4.5	4.14444	2	3	3	5	2	3	3	4	2	3	3	3	3	5	3	3.4	4	4	2	2	3
1536	1	3	2	1	1	2	1.66667	3	5	3	5	5	4.2	4	3	2	3	1	3	2.66667	1	2	5	2	5	3	3	3.28889	3	4	3	2	1	2	3	3	3	2.66667	3	3	3	4	2	3	5	3	5	3	3
1537	1	1	2	1	1	2	1.33333	2	2	2	2	3	2.2	2	5	4	3	3	2	3.16667	1	2	2	1	2	1	1.5	2.28889	3	2	3	2	1	1	2	1	2	1.88889	5	3	3	3	3	3.4	3	3	3	3	3
1538	4	3	3	3	3	4	3.33333	3	3	3	4	3	3.2	5	5	5	4	4	3	4.33333	1	2	2	2	3	3	2.16667	3.23333	4	3	4	2	2	3	3	2	4	3	5	3	3	3	3	3.4	3	3	3	3	2
1539	2	3	3	2	3	1	2.33333	5	4	5	5	3	4.4	2	2	5	4	3	4	3.33333	3	3	5	2	4	3	3.33333	3.68889	4	3	5	5	3	3	3	2	3	3.44444	4	3	2	2	2	2.6	3	3	3	3	3
1540	1	1	1	3	2	2	1.66667	3	3	3	5	3	3.4	1	2	2	3	3	2	2.16667	1	2	2	2	3	2	2	2.52222	2	2	4	2	3	3	3	2	3	2.66667	2	3	2	4	3	2.8	2	2	2	2	1
1541	2	1	3	2	2	2	2	1	1	1	1	1	1	2	1	2	2	2	2	1.83333	1	2	1	1	1	1	1.16667	1.33333	1	1	2	3	1	1	2	1	1	1.44444	2	2	2	3	3	2.4	1	2	2	1	2
1542	2	4	3	3	3	4	3.16667	5	4	3	5	4	4.2	2	3	5	3	2	3	3	3	3	4	4	3	4	3.5	3.56667	3	3	2	3	3	2	2	2	2	2.44444	1	3	2	2	2	2	5	3	2	3	4
1543	5	3	4	3	5	5	4.16667	3	2	3	2	2	2.4	2	3	3	3	2	2	2.5	4	4	5	5	5	4	4.5	3.13333	4	3	5	3	3	4	5	4	5	4	3	4	4	3	3	3.4	3	3	5	3	2
1544	4	5	4	5	5	4	4.5	4	3	1	3	5	3.2	4	5	2	3	1	2	2.83333	1	3	5	4	3	4	3.33333	3.12222	4	3	3	3	2	2	4	2	2	2.77778	4	3	4	2	4	3.4	3	4	1	2	1
1545	1	2	1	2	2	1	1.5	1	1	1	1	1	1	1	1	2	2	1	2	1.5	3	2	4	3	2	3	2.83333	1.77778	2	1	3	1	2	2	1	1	2	1.66667	2	2	2	2	1	1.8	2	2	2	1	2
1546	4	3	3	3	5	4	3.66667	2	2	1	1	1	1.4	1	1	2	1	1	1	1.16667	4	2	4	3	3	4	3.33333	1.96667	2	3	1	1	1	2	2	3	1	1.77778	3	5	2	3	4	3.4	3	3	3	3	2
1547	1	1	2	1	1	1	1.16667	1	2	2	2	2	1.8	2	1	3	1	2	3	2	1	1	3	1	2	1	1.5	1.76667	3	3	3	2	3	2	2	2	3	2.55556	3	1	1	3	2	2	2	3	2	2	2
1548	2	3	3	3	3	3	2.83333	3	4	3	3	4	3.4	2	3	2	2	2	2	2.16667	1	3	3	1	2	2	2	2.52222	3	3	4	4	4	3	4	4	5	3.77778	3	3	3	3	3	3	3	1	5	2	2
1549	1	3	3	2	2	2	2.16667	5	3	3	2	2	3	3	2	4	2	2	3	2.66667	1	2	3	2	2	4	2.33333	2.66667	2	3	1	3	3	4	3	3	4	2.88889	3	2	3	3	3	2.8	2	2	1	2	3
1550	2	2	2	2	1	2	1.83333	3	2	2	3	2	2.4	1	1	2	3	2	2	1.83333	1	1	2	1	1	1	1.16667	1.8	2	2	2	1	1	2	2	2	1	1.66667	2	5	4	3	3	3.4	4	4	4	3	5
1551	4	5	3	5	3	4	4	5	3	3	3	4	3.6	3	3	3	3	2	2	2.66667	3	2	4	5	4	4	3.66667	3.31111	4	4	3	3	4	5	4	3	4	3.77778	3	3	3	5	3	3.4	4	3	3	4	3
1552	1	2	1	2	5	3	2.33333	3	2	3	2	2	2.4	2	1	3	2	3	3	2.33333	4	4	4	3	3	4	3.66667	2.8	1	2	1	2	2	1	1	1	1	1.33333	1	2	2	2	1	1.6	3	3	2	1	1
1553	2	3	2	2	2	3	2.33333	3	2	3	5	5	3.6	3	5	5	4	2	4	3.83333	1	1	3	2	2	3	2	3.14444	2	2	2	3	2	2	1	1	2	1.88889	2	2	3	2	2	2.2	2	2	1	2	2
1554	1	2	1	1	1	1	1.16667	1	2	1	1	1	1.2	3	2	3	3	3	4	3	2	4	3	4	2	2	2.83333	2.34444	1	1	1	1	2	1	2	1	1	1.22222	2	1	2	1	2	1.6	2	2	3	1	3
1555	3	3	3	2	3	2	2.66667	2	1	1	2	1	1.4	2	2	2	2	2	2	2	1	3	4	3	3	2	2.66667	2.02222	3	3	2	2	2	3	4	3	3	2.77778	4	3	4	3	3	3.4	5	3	3	4	4
1556	3	4	5	4	3	4	3.83333	3	4	3	3	5	3.6	2	3	2	4	2	2	2.5	1	1	4	1	2	3	2	2.7	2	2	3	1	2	1	1	1	2	1.66667	2	1	1	2	2	1.6	1	1	2	1	1
1557	2	2	1	2	1	1	1.5	1	1	1	1	1	1	2	1	1	2	2	2	1.66667	1	2	2	1	1	2	1.5	1.38889	1	1	2	2	2	1	1	1	1	1.33333	2	1	1	1	1	1.2	3	2	2	1	3
1558	4	3	2	2	3	3	2.83333	3	3	2	2	1	2.2	2	1	2	1	1	1	1.33333	1	2	2	1	2	1	1.5	1.67778	2	2	1	2	2	2	1	1	1	1.55556	2	1	1	1	1	1.2	2	1	2	2	3
1559	1	1	1	1	1	2	1.16667	2	2	3	1	2	2	3	2	2	2	3	2	2.33333	2	2	4	3	2	2	2.5	2.27778	2	2	1	2	3	2	3	2	3	2.22222	2	2	2	4	1	2.2	3	3	2	3	3
1560	1	2	2	2	2	1	1.66667	1	1	2	1	3	1.6	1	1	1	1	2	1	1.16667	1	2	3	1	1	2	1.66667	1.47778	1	1	1	2	2	2	1	2	1	1.44444	1	2	2	2	1	1.6	2	2	1	1	2
1561	1	2	2	3	3	4	2.5	3	3	2	2	4	2.8	5	2	3	3	3	5	3.5	5	5	4	4	3	4	4.16667	3.48889	3	3	3	2	3	5	4	2	4	3.22222	3	4	3	2	2	2.8	3	2	3	2	2
1562	5	3	3	3	3	4	3.5	4	3	3	4	3	3.4	3	2	3	3	3	4	3	1	3	5	3	3	2	2.83333	3.07778	5	4	4	5	5	5	5	4	4	4.55556	4	3	4	4	5	4	3	3	3	4	3
1563	2	1	2	1	1	1	1.33333	1	4	2	1	2	2	5	3	2	3	3	3	3.16667	3	3	4	3	2	2	2.83333	2.66667	1	1	2	2	2	1	1	2	1	1.44444	2	1	1	1	2	1.4	3	2	3	2	1
1564	3	3	3	4	4	3	3.33333	2	2	1	2	2	1.8	1	2	2	1	2	2	1.66667	3	2	4	2	3	5	3.16667	2.21111	2	2	4	4	3	4	3	4	2	3.11111	3	2	1	2	1	1.8	2	1	2	2	2
1565	3	3	4	3	2	3	3	3	5	5	4	5	4.4	4	5	2	5	3	2	3.5	3	4	5	5	4	5	4.33333	4.07778	2	3	2	2	2	4	1	1	2	2.11111	3	2	2	2	2	2.2	2	2	2	1	1
1566	1	1	2	2	2	2	1.66667	1	1	1	1	3	1.4	2	1	1	1	1	2	1.33333	2	2	2	2	1	3	2	1.57778	2	3	3	2	3	2	3	3	2	2.55556	3	4	2	3	2	2.8	2	3	3	2	3
1567	2	3	2	2	5	2	2.66667	2	2	1	2	2	1.8	4	3	2	3	2	3	2.83333	2	2	3	2	2	2	2.16667	2.26667	2	2	2	3	2	1	2	1	2	1.88889	2	2	2	1	1	1.6	2	2	2	2	2
1568	4	2	4	2	1	3	2.66667	5	3	4	5	5	4.4	2	4	2	3	3	4	3	3	2	5	3	3	4	3.33333	3.57778	5	4	4	5	4	5	3	3	4	4.11111	3	3	3	3	2	2.8	3	2	2	3	3
1569	2	2	2	1	2	2	1.83333	3	2	3	2	3	2.6	2	2	2	1	2	2	1.83333	1	1	1	1	3	2	1.5	1.97778	2	2	3	1	2	3	2	1	1	1.88889	5	3	4	3	3	3.6	5	5	3	5	3
1570	5	5	3	3	5	4	4.16667	3	3	5	3	3	3.4	2	2	1	2	1	3	1.83333	3	4	5	4	5	3	4	3.07778	5	3	3	3	2	4	3	4	3	3.33333	4	3	4	3	5	3.8	4	5	4	3	3
1571	3	4	4	3	5	3	3.66667	2	3	3	2	2	2.4	3	4	2	3	2	3	2.83333	2	3	5	3	2	3	3	2.74444	1	1	2	1	2	2	1	1	1	1.33333	3	1	3	3	2	2.4	3	1	2	3	2
1572	1	2	1	1	2	2	1.5	1	2	2	1	2	1.6	2	2	2	2	2	2	2	3	1	4	1	1	3	2.16667	1.92222	2	2	1	3	2	2	2	2	1	1.88889	2	3	2	3	3	2.6	3	5	3	3	3
1573	1	2	3	2	2	2	2	1	2	1	1	1	1.2	2	1	2	1	1	1	1.33333	1	1	1	1	1	1	1	1.17778	1	2	2	1	3	1	2	2	1	1.66667	3	2	2	2	1	2	1	2	2	1	2
1574	4	5	5	4	4	5	4.5	1	1	2	1	2	1.4	2	1	1	2	2	1	1.5	1	1	3	3	2	3	2.16667	1.68889	2	1	2	2	2	3	1	1	2	1.77778	3	2	2	2	3	2.4	3	5	5	3	3
1575	4	1	3	3	1	2	2.33333	2	2	2	3	2	2.2	3	3	3	3	2	3	2.83333	1	2	3	1	3	3	2.16667	2.4	2	1	2	3	1	2	2	2	1	1.77778	3	3	2	4	1	2.6	2	2	2	2	3
1576	2	5	3	3	4	3	3.33333	2	3	2	2	1	2	1	1	1	2	3	3	1.83333	2	3	3	3	3	2	2.66667	2.16667	2	2	2	3	3	1	3	3	2	2.33333	1	1	3	2	1	1.6	1	2	2	2	2
1577	1	1	3	2	1	2	1.66667	5	3	3	2	2	3	1	1	2	2	2	2	1.66667	2	4	2	2	2	1	2.16667	2.27778	1	2	1	1	1	1	2	1	1	1.22222	1	1	2	1	1	1.2	2	2	2	2	2
1578	4	4	3	3	4	3	3.5	2	3	3	2	3	2.6	4	4	3	5	3	4	3.83333	4	2	2	3	3	4	3	3.14444	2	3	3	2	2	5	3	1	3	2.66667	2	3	1	1	1	1.6	2	3	3	3	3
1579	2	2	1	1	2	2	1.66667	3	2	2	2	3	2.4	1	4	2	2	1	3	2.16667	4	3	5	5	3	4	4	2.85556	2	2	2	2	2	1	1	2	2	1.77778	2	1	1	1	2	1.4	1	1	1	2	1
1580	4	3	3	5	3	3	3.5	1	1	1	1	2	1.2	2	3	2	2	2	2	2.16667	1	2	3	1	2	3	2	1.78889	2	2	2	3	2	4	2	2	2	2.33333	2	2	1	1	2	1.6	2	3	3	3	3
1581	1	3	1	1	2	1	1.5	1	2	1	1	3	1.6	3	1	2	3	2	1	2	1	4	3	2	3	3	2.66667	2.08889	1	2	1	1	2	2	1	1	1	1.33333	2	3	2	2	2	2.2	3	2	3	3	1
1582	2	4	3	2	2	1	2.33333	2	1	1	1	1	1.2	1	2	2	1	1	1	1.33333	1	1	2	1	2	1	1.33333	1.28889	2	1	1	2	1	2	2	1	2	1.55556	2	3	2	2	2	2.2	2	1	2	2	2
1583	3	3	3	3	3	3	3	3	3	2	3	3	2.8	3	1	2	3	3	2	2.33333	2	2	3	3	2	3	2.5	2.54444	4	5	4	3	3	3	5	4	4	3.88889	2	3	2	3	2	2.4	2	2	2	2	1
1584	4	3	3	3	3	3	3.16667	2	2	3	2	2	2.2	2	3	2	3	3	2	2.5	3	2	4	2	2	2	2.5	2.4	1	2	3	2	2	2	2	2	3	2.11111	2	2	3	2	2	2.2	4	3	5	3	5
1585	3	4	3	3	2	3	3	3	3	3	4	3	3.2	4	3	3	5	3	5	3.83333	3	3	4	2	3	3	3	3.34444	2	4	3	3	2	2	3	2	4	2.77778	3	3	3	5	3	3.4	1	2	2	3	3
1586	1	2	3	3	3	2	2.33333	3	2	1	2	2	2	2	1	2	2	2	1	1.66667	2	3	4	2	3	4	3	2.22222	1	1	1	2	1	1	1	1	1	1.11111	1	1	1	1	2	1.2	2	1	2	1	1
1587	2	3	1	1	1	1	1.5	2	2	3	1	1	1.8	1	1	1	2	1	2	1.33333	1	1	2	1	1	1	1.16667	1.43333	2	1	3	2	2	2	2	2	2	2	1	2	1	1	2	1.4	1	2	3	1	2
1588	4	3	2	3	3	3	3	3	3	3	2	4	3	2	1	3	3	3	2	2.33333	2	2	4	3	2	3	2.66667	2.66667	5	4	5	5	5	4	3	5	4	4.44444	5	5	3	4	3	4	4	4	2	3	3
1589	1	2	1	1	2	1	1.33333	1	1	1	1	2	1.2	1	1	1	2	2	1	1.33333	2	4	4	3	4	4	3.5	2.01111	2	2	2	1	2	2	3	2	1	1.88889	2	2	1	1	1	1.4	2	1	1	2	2
1590	4	5	2	2	4	3	3.33333	2	2	2	1	1	1.6	2	1	1	2	2	1	1.5	1	1	2	1	1	1	1.16667	1.42222	1	1	2	2	3	1	1	1	1	1.44444	2	2	2	4	1	2.2	2	2	2	1	2
1591	2	4	3	4	3	4	3.33333	3	3	3	2	2	2.6	2	1	2	3	2	3	2.16667	1	2	2	2	1	5	2.16667	2.31111	2	2	2	1	1	2	2	1	3	1.77778	3	2	3	3	4	3	1	2	2	2	2
1592	1	1	2	2	3	1	1.66667	1	1	2	1	1	1.2	3	1	2	2	2	2	2	1	2	1	2	2	1	1.5	1.56667	5	3	4	5	4	5	3	4	3	4	3	1	3	2	2	2.2	5	3	2	3	3
1593	1	1	1	1	1	2	1.16667	2	2	3	3	5	3	3	4	4	5	2	3	3.5	2	3	3	3	4	4	3.16667	3.22222	1	2	1	1	2	2	1	1	1	1.33333	2	1	2	2	1	1.6	2	2	1	2	2
1594	3	2	3	2	1	1	2	3	2	3	5	3	3.2	5	5	5	3	4	3	4.16667	4	4	5	5	4	3	4.16667	3.84444	4	5	4	3	5	3	3	4	3	3.77778	3	3	4	3	3	3.2	3	3	3	3	3
1595	3	5	2	2	1	2	2.5	5	4	4	5	4	4.4	5	3	3	3	3	4	3.5	3	4	4	3	3	3	3.33333	3.74444	3	2	4	3	2	4	2	2	3	2.77778	4	3	3	3	1	2.8	4	2	4	3	3
1596	1	1	1	1	1	2	1.16667	2	2	2	1	1	1.6	2	3	1	2	2	1	1.83333	1	2	1	1	2	1	1.33333	1.58889	1	1	2	2	2	2	1	1	1	1.44444	3	2	3	3	3	2.8	1	2	1	1	1
1597	1	1	2	1	1	1	1.16667	1	1	1	1	1	1	2	1	2	2	2	2	1.83333	3	2	1	1	2	1	1.66667	1.5	2	3	4	4	4	2	4	5	3	3.44444	4	4	4	4	4	4	2	5	3	4	3
1598	2	3	2	3	2	3	2.5	1	1	1	1	1	1	2	3	1	2	2	2	2	1	2	2	2	1	1	1.5	1.5	2	1	1	1	2	1	2	1	2	1.44444	1	3	2	1	2	1.8	1	2	2	2	1
1599	2	2	2	2	1	1	1.66667	1	2	2	1	1	1.4	3	1	1	2	2	1	1.66667	1	1	2	1	1	2	1.33333	1.46667	2	1	2	1	2	1	1	1	1	1.33333	4	2	3	3	2	2.8	5	3	3	3	3
1600	1	2	1	1	2	2	1.5	1	2	1	1	2	1.4	2	2	4	2	3	3	2.66667	1	2	2	1	1	2	1.5	1.85556	1	1	2	1	2	1	1	1	1	1.22222	1	1	1	2	2	1.4	2	1	2	1	2
1601	4	4	3	5	4	4	4	2	3	2	3	2	2.4	2	1	1	2	2	1	1.5	1	2	2	1	2	2	1.66667	1.85556	3	5	4	4	2	5	3	4	4	3.77778	4	5	4	5	4	4.4	2	3	3	3	4
1602	1	1	1	1	1	1	1	2	2	2	1	1	1.6	1	1	1	1	1	2	1.16667	1	1	1	1	1	1	1	1.25556	2	1	2	2	2	2	2	1	1	1.66667	5	3	3	5	3	3.8	5	4	3	3	3
1603	2	2	3	3	2	2	2.33333	3	3	3	3	2	2.8	2	2	3	3	2	3	2.5	1	2	3	1	2	2	1.83333	2.37778	4	3	4	4	2	4	5	5	4	3.88889	2	2	2	1	2	1.8	3	3	5	4	4
1604	2	3	3	2	3	3	2.66667	2	2	1	1	2	1.6	2	3	2	2	1	2	2	4	4	5	4	4	5	4.33333	2.64444	1	1	2	1	3	3	2	2	1	1.77778	1	1	1	1	1	1	3	2	2	3	3
1605	3	3	3	3	5	4	3.5	3	3	2	3	2	2.6	1	2	2	4	2	1	2	3	4	3	3	3	4	3.33333	2.64444	3	4	3	5	3	3	2	2	4	3.22222	1	2	2	2	1	1.6	1	1	2	1	1
1606	1	2	2	3	3	2	2.16667	3	2	4	2	2	2.6	3	3	3	2	2	5	3	1	2	2	1	2	3	1.83333	2.47778	2	2	2	1	2	1	2	1	1	1.55556	3	2	4	3	2	2.8	3	3	2	2	4
1607	1	1	1	2	1	1	1.16667	1	1	1	2	2	1.4	2	1	1	2	1	2	1.5	1	2	3	1	2	1	1.66667	1.52222	2	1	2	2	1	2	2	1	3	1.77778	5	5	3	5	4	4.4	1	2	1	2	2
1608	2	3	3	2	2	3	2.5	2	1	1	2	1	1.4	2	1	2	2	2	1	1.66667	1	2	2	1	3	2	1.83333	1.63333	2	2	2	1	3	1	1	1	1	1.55556	2	1	3	2	3	2.2	1	1	1	1	1
1609	2	3	2	4	3	3	2.83333	2	3	2	3	2	2.4	4	5	5	3	2	5	4	3	1	5	2	3	3	2.83333	3.07778	5	3	3	2	3	4	3	2	4	3.22222	2	2	2	2	2	2	2	2	2	2	2
1610	4	3	3	3	3	4	3.33333	5	5	4	3	4	4.2	2	4	3	3	2	4	3	5	4	5	5	2	3	4	3.73333	4	5	5	5	5	5	5	3	3	4.44444	4	4	4	4	3	3.8	5	5	3	5	3
1611	4	3	3	3	5	3	3.5	5	3	4	3	5	4	2	1	3	4	3	3	2.66667	1	4	4	3	4	5	3.5	3.38889	5	2	2	3	3	3	4	3	3	3.11111	2	5	3	3	5	3.6	2	2	2	3	3
1612	2	1	3	2	1	1	1.66667	2	2	1	3	2	2	3	2	3	2	3	3	2.66667	3	4	4	3	5	2	3.5	2.72222	2	1	1	1	2	1	1	1	2	1.33333	1	1	1	1	1	1	2	2	1	2	1
1613	4	5	3	3	5	3	3.83333	5	3	3	5	4	4	5	3	4	4	5	4	4.16667	4	4	3	4	3	4	3.66667	3.94444	4	4	4	3	3	4	3	3	4	3.55556	3	3	3	3	4	3.2	4	3	3	5	3
1614	3	3	3	4	3	4	3.33333	5	4	3	3	4	3.8	3	5	5	5	5	4	4.5	4	2	3	4	4	3	3.33333	3.87778	2	2	2	3	3	1	1	2	2	2	3	3	1	3	2	2.4	2	1	2	2	2
1615	2	1	2	2	1	2	1.66667	3	2	3	1	1	2	3	1	1	2	3	2	2	1	2	2	3	1	2	1.83333	1.94444	3	2	2	5	3	3	2	4	3	3	2	3	3	5	2	3	3	4	3	3	3
1616	1	2	2	2	1	2	1.66667	2	2	1	1	1	1.4	3	1	1	2	2	1	1.66667	4	3	3	5	3	2	3.33333	2.13333	5	3	3	4	4	5	3	3	3	3.66667	1	2	1	1	1	1.2	2	1	2	3	3
1617	1	2	2	1	2	1	1.5	3	2	3	1	3	2.4	2	1	2	2	2	3	2	3	2	4	2	2	2	2.5	2.3	3	2	2	3	4	3	3	5	3	3.11111	4	5	4	2	5	4	2	3	3	4	2
1618	3	3	1	3	2	1	2.16667	2	3	1	1	2	1.8	1	1	1	2	2	2	1.5	1	3	2	1	2	2	1.83333	1.71111	1	2	2	3	3	2	1	2	2	2	2	1	2	2	2	1.8	2	2	1	3	3
1619	1	1	1	2	2	2	1.5	1	3	1	2	1	1.6	1	1	2	2	2	1	1.5	3	1	1	1	1	1	1.33333	1.47778	2	2	2	1	1	2	1	1	1	1.44444	2	1	2	2	2	1.8	1	2	3	2	2
1620	4	2	2	1	2	2	2.16667	2	1	1	2	1	1.4	2	1	1	2	1	2	1.5	1	1	2	2	2	1	1.5	1.46667	2	1	3	1	1	2	1	2	1	1.55556	2	2	2	3	3	2.4	2	2	1	2	1
1621	1	2	2	2	1	2	1.66667	1	1	1	1	1	1	1	1	2	1	1	1	1.16667	1	1	2	1	1	1	1.16667	1.11111	2	2	2	2	3	2	2	1	2	2	2	2	2	2	3	2.2	1	2	1	2	1
1622	3	2	1	3	2	2	2.16667	1	3	1	1	1	1.4	2	1	2	2	1	2	1.66667	1	2	2	1	1	1	1.33333	1.46667	1	2	2	2	2	1	3	2	1	1.77778	1	1	2	2	2	1.6	2	2	1	1	1
1623	3	4	3	3	3	4	3.33333	5	4	3	5	3	4	2	1	2	1	3	3	2	3	2	5	2	2	2	2.66667	2.88889	3	2	2	4	2	2	2	1	4	2.44444	4	3	3	5	3	3.6	5	4	5	2	5
1624	2	1	1	2	3	1	1.66667	3	3	3	5	5	3.8	4	3	4	5	3	5	4	3	4	5	4	4	5	4.16667	3.98889	4	5	5	3	2	4	4	4	4	3.88889	3	3	4	5	5	4	3	4	2	2	3
1625	2	2	2	2	1	2	1.83333	3	2	3	3	3	2.8	2	1	1	2	2	1	1.5	1	2	1	1	2	2	1.5	1.93333	1	1	2	1	1	2	2	1	1	1.33333	2	1	1	1	1	1.2	2	1	1	2	1
1626	1	2	2	2	2	2	1.83333	1	1	1	1	1	1	2	1	2	2	1	1	1.5	1	2	2	1	1	1	1.33333	1.27778	1	1	3	2	1	1	2	1	1	1.44444	2	2	2	3	1	2	2	2	2	1	2
1627	1	2	1	1	1	1	1.16667	2	2	3	2	3	2.4	2	1	3	2	2	2	2	2	1	3	2	2	2	2	2.13333	1	1	1	1	2	2	1	1	2	1.33333	3	1	2	2	1	1.8	1	1	3	2	1
1628	1	3	2	2	1	1	1.66667	2	1	3	2	2	2	1	2	1	2	1	1	1.33333	2	1	2	2	1	3	1.83333	1.72222	1	1	1	2	2	1	2	2	1	1.44444	1	2	2	3	2	2	2	1	2	1	1
1629	2	2	2	2	3	3	2.33333	2	2	2	1	2	1.8	5	4	3	3	2	4	3.5	1	2	5	2	2	2	2.33333	2.54444	1	2	1	1	2	2	2	2	2	1.66667	2	3	2	1	2	2	1	2	2	2	2
1630	3	3	4	2	3	3	3	2	1	1	1	1	1.2	2	2	1	2	2	1	1.66667	1	3	2	3	3	1	2.16667	1.67778	2	3	3	4	3	2	3	2	2	2.66667	2	3	1	1	1	1.6	3	3	3	3	3
1631	2	1	2	1	2	2	1.66667	2	2	3	2	3	2.4	3	5	3	3	2	4	3.33333	2	3	4	4	3	3	3.16667	2.96667	2	4	3	2	3	2	3	3	2	2.66667	3	3	5	5	3	3.8	3	5	3	5	2
1632	1	2	2	2	2	2	1.83333	1	3	2	2	1	1.8	3	1	2	3	2	2	2.16667	1	1	1	1	1	1	1	1.65556	1	1	2	1	2	2	2	2	2	1.66667	2	2	2	3	2	2.2	3	3	5	3	3
1633	2	2	2	2	1	2	1.83333	1	1	3	1	2	1.6	2	2	2	3	2	1	2	1	2	2	2	1	2	1.66667	1.75556	1	1	2	2	2	2	1	1	1	1.44444	1	1	1	1	1	1	1	2	1	1	1
1634	1	1	1	1	1	1	1	3	2	3	2	3	2.6	3	2	3	3	2	2	2.5	1	2	2	2	2	1	1.66667	2.25556	5	5	5	5	4	3	3	5	3	4.22222	2	1	3	3	2	2.2	2	1	3	2	3
1635	4	5	3	2	5	3	3.66667	1	2	1	1	1	1.2	3	1	2	1	2	2	1.83333	1	4	1	2	2	2	2	1.67778	1	2	2	2	2	2	2	2	2	1.88889	2	2	3	2	2	2.2	4	3	2	3	2
1636	4	3	5	4	3	5	4	2	4	3	4	3	3.2	1	2	3	2	3	2	2.16667	3	3	3	3	3	3	3	2.78889	2	2	2	2	3	3	2	2	4	2.44444	2	2	2	2	1	1.8	3	3	5	3	2
1637	2	2	1	2	1	1	1.5	1	1	1	1	1	1	1	4	2	3	2	2	2.33333	1	2	2	1	1	1	1.33333	1.55556	3	2	3	3	1	2	1	2	3	2.22222	4	2	3	2	2	2.6	2	2	1	2	2
1638	2	3	2	2	1	2	2	2	1	1	1	1	1.2	2	1	3	2	2	2	2	1	1	2	1	1	1	1.16667	1.45556	3	5	2	4	4	1	3	3	3	3.11111	4	5	3	3	3	3.6	3	3	3	2	3
1639	4	2	2	3	2	3	2.66667	3	3	3	3	3	3	5	2	5	3	5	4	4	3	4	3	3	4	4	3.5	3.5	3	3	2	4	4	3	3	1	2	2.77778	3	5	5	2	5	4	4	5	3	3	3
1640	1	2	2	1	1	2	1.5	2	1	1	2	1	1.4	2	1	1	1	1	1	1.16667	1	2	1	1	2	1	1.33333	1.3	3	4	2	1	2	2	2	3	1	2.22222	2	1	2	2	3	2	2	1	2	1	1
1641	1	4	3	3	3	2	2.66667	3	3	4	3	5	3.6	2	3	1	2	2	2	2	2	1	1	2	1	1	1.33333	2.31111	1	2	2	2	1	1	1	1	1	1.33333	1	2	1	2	1	1.4	3	2	2	2	2
1642	2	2	2	2	3	2	2.16667	3	2	2	1	2	2	2	3	1	2	2	3	2.16667	1	1	3	2	2	2	1.83333	2	2	2	1	1	2	2	1	2	1	1.55556	1	2	1	2	2	1.6	2	1	3	1	1
1643	2	1	1	1	1	1	1.16667	1	1	1	1	1	1	2	2	2	3	2	2	2.16667	1	2	1	2	3	1	1.66667	1.61111	2	3	2	2	3	3	3	2	3	2.55556	3	2	2	2	1	2	3	2	3	2	2
1644	1	3	3	1	2	3	2.16667	3	2	2	5	3	3	2	2	1	3	1	2	1.83333	3	3	2	2	2	4	2.66667	2.5	1	2	1	2	1	1	1	1	1	1.22222	2	1	2	1	2	1.6	2	2	1	2	1
1645	1	3	2	3	2	2	2.16667	3	5	2	3	2	3	2	1	2	2	1	2	1.66667	3	4	5	3	2	2	3.16667	2.61111	1	1	3	2	2	1	1	1	1	1.44444	1	2	2	2	1	1.6	2	3	1	5	3
1646	1	2	1	1	1	1	1.16667	3	2	3	1	2	2.2	4	3	5	4	2	3	3.5	2	3	2	2	1	2	2	2.56667	2	3	2	3	2	3	2	2	4	2.55556	2	1	2	2	3	2	2	2	3	1	2
1647	3	3	2	2	1	3	2.33333	4	3	3	3	5	3.6	4	5	4	3	2	3	3.5	4	4	5	4	5	4	4.33333	3.81111	4	5	4	4	3	5	3	4	4	4	4	4	3	5	5	4.2	3	3	5	3	3
1648	3	3	3	2	2	3	2.66667	3	3	4	3	3	3.2	5	2	4	4	2	5	3.66667	3	4	3	3	5	3	3.5	3.45556	3	2	2	3	2	5	2	3	3	2.77778	3	2	3	2	1	2.2	1	2	2	3	3
1649	5	3	3	3	3	3	3.33333	1	1	1	2	1	1.2	1	1	1	1	1	1	1	1	2	2	1	4	4	2.33333	1.51111	1	2	1	1	1	3	2	2	1	1.55556	2	2	1	2	1	1.6	2	1	2	2	2
1650	1	1	1	2	1	1	1.16667	1	1	1	1	1	1	1	1	1	1	1	1	1	1	2	1	1	2	2	1.5	1.16667	2	1	2	2	1	1	1	1	2	1.44444	1	2	1	2	2	1.6	2	2	3	2	2
1651	2	4	4	3	3	1	2.83333	3	3	4	5	5	4	3	3	4	4	3	3	3.33333	3	3	2	3	4	4	3.16667	3.5	5	4	5	5	3	3	5	5	3	4.22222	2	3	2	1	3	2.2	1	1	2	2	1
1652	2	2	3	2	2	2	2.16667	3	3	2	3	4	3	3	1	2	2	2	2	2	1	4	2	2	2	2	2.16667	2.38889	3	2	2	3	2	3	2	2	3	2.44444	2	1	1	1	1	1.2	1	1	3	2	2
1653	2	1	2	1	2	2	1.66667	2	1	2	2	2	1.8	3	2	2	5	2	3	2.83333	1	1	1	1	1	2	1.16667	1.93333	3	3	4	3	2	4	3	3	4	3.22222	1	2	1	1	1	1.2	3	3	3	2	1
1654	4	4	2	2	2	4	3	2	2	1	1	2	1.6	2	2	2	3	2	2	2.16667	1	1	1	1	1	1	1	1.58889	3	4	4	5	3	3	3	3	3	3.44444	3	1	1	1	2	1.6	3	3	2	3	4
1655	2	3	2	3	3	3	2.66667	3	5	3	4	5	4	3	2	2	2	2	2	2.16667	3	3	4	3	5	4	3.66667	3.27778	3	5	3	4	3	3	3	3	3	3.33333	5	3	5	3	5	4.2	3	5	2	4	3
1656	3	3	3	3	3	2	2.83333	2	3	3	1	4	2.6	5	4	3	5	3	3	3.83333	1	3	5	3	5	4	3.5	3.31111	3	2	3	2	3	2	1	3	4	2.55556	2	2	1	2	2	1.8	5	5	5	3	5
1657	3	3	1	5	2	3	2.83333	3	2	3	2	3	2.6	2	2	2	3	3	4	2.66667	2	3	3	4	2	2	2.66667	2.64444	2	2	4	2	1	1	2	2	2	2	3	4	4	2	4	3.4	2	3	2	3	2
1658	5	2	4	3	4	3	3.5	1	2	1	3	2	1.8	2	1	2	2	1	2	1.66667	3	2	3	2	2	2	2.33333	1.93333	2	4	4	1	3	3	2	2	5	2.88889	3	3	4	5	2	3.4	3	3	2	2	2
1659	1	2	1	1	1	1	1.16667	1	1	1	1	1	1	3	1	1	1	1	1	1.33333	1	2	2	1	1	1	1.33333	1.22222	5	4	3	4	3	3	2	4	3	3.44444	3	5	4	5	3	4	3	3	1	3	2
1660	1	2	2	2	1	1	1.5	2	2	3	2	1	2	2	2	2	2	2	2	2	1	3	2	1	3	1	1.83333	1.94444	1	2	2	1	1	1	2	2	1	1.44444	1	1	2	1	1	1.2	1	2	1	1	1
1661	1	1	2	2	1	1	1.33333	2	3	1	2	1	1.8	2	1	2	2	3	2	2	1	2	2	1	1	1	1.33333	1.71111	1	1	2	1	2	2	1	1	2	1.44444	2	2	2	1	2	1.8	1	3	2	3	1
1662	2	1	2	1	2	1	1.5	2	1	1	1	1	1.2	4	3	5	3	3	3	3.5	1	2	2	2	2	1	1.66667	2.12222	2	1	1	2	3	1	1	1	3	1.66667	3	5	4	5	4	4.2	4	3	4	3	3
1663	2	3	2	2	1	2	2	3	3	2	3	3	2.8	2	2	1	1	1	2	1.5	2	5	5	3	5	4	4	2.76667	1	2	2	2	1	1	2	2	2	1.66667	2	1	2	2	1	1.6	3	3	2	3	2
1664	1	3	3	1	1	2	1.83333	3	2	3	3	3	2.8	2	1	3	2	2	2	2	1	1	2	2	1	1	1.33333	2.04444	1	2	2	1	2	1	1	1	1	1.33333	2	1	1	2	2	1.6	2	3	2	3	3
1665	5	4	3	4	2	5	3.83333	2	2	4	3	3	2.8	3	3	4	5	5	4	4	1	1	2	1	1	1	1.16667	2.65556	3	2	2	4	3	3	3	4	2	2.88889	2	2	2	2	1	1.8	2	2	1	2	2
1666	1	2	3	2	2	1	1.83333	2	1	2	1	3	1.8	2	1	1	2	1	1	1.33333	3	4	2	3	3	3	3	2.04444	3	2	2	2	2	2	2	1	2	2	2	1	1	2	2	1.6	2	3	2	1	3
1667	1	2	1	1	1	1	1.16667	1	1	1	2	1	1.2	2	1	1	2	2	2	1.66667	1	3	3	2	2	4	2.5	1.78889	1	1	1	2	2	1	2	2	1	1.44444	1	2	1	2	1	1.4	1	1	2	1	1
1668	2	3	2	3	2	3	2.5	1	2	1	1	1	1.2	1	3	3	1	2	1	1.83333	2	4	2	1	3	2	2.33333	1.78889	2	2	1	2	1	1	2	2	2	1.66667	3	2	2	2	1	2	2	3	1	2	3
1669	3	3	3	3	2	2	2.66667	2	3	2	2	2	2.2	3	3	3	4	3	5	3.5	3	3	4	3	4	5	3.66667	3.12222	4	4	4	5	3	5	3	2	5	3.88889	2	3	3	3	2	2.6	5	5	4	3	3
1670	4	3	2	4	2	4	3.16667	2	2	2	2	3	2.2	4	4	5	5	2	5	4.16667	5	4	4	3	4	3	3.83333	3.4	4	3	5	3	4	5	5	2	4	3.88889	5	2	3	4	4	3.6	2	2	2	2	3
1671	5	3	3	3	5	4	3.83333	3	1	3	1	2	2	2	1	2	1	2	1	1.5	3	1	3	1	3	2	2.16667	1.88889	1	2	2	3	3	2	1	2	2	2	5	3	4	3	4	3.8	1	1	1	1	1
1672	2	1	1	2	2	2	1.66667	1	2	2	1	4	2	2	1	2	1	1	2	1.5	3	3	3	2	4	4	3.16667	2.22222	2	1	2	2	1	1	1	2	2	1.55556	1	3	2	2	1	1.8	2	2	3	2	2
1673	1	1	1	2	1	1	1.16667	1	1	1	2	2	1.4	2	2	2	1	1	2	1.66667	1	2	3	1	1	2	1.66667	1.57778	1	1	2	2	2	2	2	2	1	1.66667	2	2	1	1	1	1.4	2	1	2	2	3
1674	2	3	2	2	1	3	2.16667	2	2	3	3	1	2.2	1	1	2	2	1	1	1.33333	1	2	2	1	2	3	1.83333	1.78889	1	2	2	1	3	2	2	2	1	1.77778	3	2	2	3	2	2.4	2	2	3	3	3
1675	1	1	2	1	2	2	1.5	3	3	3	2	3	2.8	3	5	5	5	3	4	4.16667	3	3	2	3	5	2	3	3.32222	3	2	5	2	2	2	3	2	1	2.44444	5	2	3	2	1	2.6	2	1	1	3	2
1676	4	5	3	4	3	4	3.83333	2	3	1	2	2	2	3	5	2	3	4	3	3.33333	1	1	2	1	1	1	1.16667	2.16667	3	2	3	5	3	3	1	2	3	2.77778	2	2	2	2	2	2	5	4	2	5	3
1677	3	3	2	3	2	4	2.83333	1	1	1	1	1	1	2	1	3	2	2	2	2	1	1	2	2	1	2	1.5	1.5	3	3	2	3	3	3	2	2	2	2.55556	3	1	2	3	3	2.4	2	2	2	1	2
1678	3	3	1	2	1	2	2	2	3	1	2	2	2	1	1	2	2	2	2	1.66667	1	2	3	1	2	2	1.83333	1.83333	1	1	1	2	3	1	2	1	1	1.44444	1	2	1	3	2	1.8	2	1	2	1	1
1679	1	3	2	2	2	2	2	1	2	1	1	1	1.2	1	2	2	2	1	1	1.5	4	3	5	4	4	5	4.16667	2.28889	1	2	2	1	1	2	1	1	1	1.33333	3	3	3	3	2	2.8	1	2	1	2	1
1680	5	5	3	3	4	5	4.16667	3	3	3	3	3	3	5	5	3	4	3	2	3.66667	3	2	4	5	3	2	3.16667	3.27778	4	5	5	5	4	4	4	3	5	4.33333	3	3	4	3	4	3.4	3	4	5	3	3
1681	3	3	4	3	3	5	3.5	3	2	3	5	3	3.2	3	4	4	5	3	3	3.66667	4	2	4	4	3	5	3.66667	3.51111	2	2	2	2	2	1	2	1	2	1.77778	2	2	2	2	1	1.8	2	2	2	1	1
1682	3	3	3	3	3	3	3	2	2	1	1	1	1.4	2	1	2	2	1	1	1.5	1	1	2	1	1	1	1.16667	1.35556	2	2	2	2	3	3	1	2	2	2.11111	3	1	2	2	1	1.8	1	2	2	2	1
1683	4	3	3	3	5	4	3.66667	2	2	1	2	3	2	2	3	2	4	3	2	2.66667	3	2	5	3	3	5	3.5	2.72222	1	3	2	2	1	2	1	2	2	1.77778	1	2	2	2	2	1.8	1	2	2	1	1
1684	2	2	5	3	4	3	3.16667	5	3	3	5	5	4.2	2	5	4	3	2	3	3.16667	2	3	4	2	3	4	3	3.45556	3	2	2	3	3	2	3	2	4	2.66667	4	3	3	5	3	3.6	2	2	3	3	3
1685	3	2	3	3	5	4	3.33333	5	2	4	5	3	3.8	3	3	5	3	3	4	3.5	3	2	5	4	3	3	3.33333	3.54444	3	3	3	3	3	3	3	3	2	2.88889	2	5	4	3	2	3.2	5	3	2	3	3
1686	1	1	1	1	1	1	1	1	3	1	1	2	1.6	3	1	4	3	4	2	2.83333	1	1	2	1	1	2	1.33333	1.92222	1	1	2	3	2	1	3	1	1	1.66667	3	1	2	1	2	1.8	2	1	2	2	2
1687	4	3	2	2	2	3	2.66667	2	3	3	1	3	2.4	2	1	2	2	2	1	1.66667	1	2	2	1	1	1	1.33333	1.8	2	1	4	4	3	3	2	1	4	2.66667	2	2	2	2	3	2.2	3	4	3	4	3
1688	4	3	3	2	5	3	3.33333	3	3	5	3	5	3.8	4	5	2	3	2	2	3	1	3	2	1	3	1	1.83333	2.87778	3	2	4	5	3	3	3	2	2	3	3	3	2	2	2	2.4	5	3	3	3	2
1689	2	1	1	1	1	2	1.33333	4	3	3	1	1	2.4	2	5	2	5	3	3	3.33333	1	2	2	2	1	2	1.66667	2.46667	2	2	3	2	1	3	3	2	3	2.33333	1	2	2	1	2	1.6	3	1	1	2	1
1690	4	3	5	5	2	3	3.66667	4	2	3	2	4	3	5	4	3	5	3	4	4	1	2	2	2	3	2	2	3	1	3	2	1	2	2	2	1	1	1.66667	5	3	3	3	2	3.2	3	3	3	2	2
1691	4	1	1	2	2	2	2	3	4	3	5	4	3.8	1	1	3	2	3	3	2.16667	1	2	2	2	2	2	1.83333	2.6	3	4	3	5	3	5	4	4	4	3.88889	4	2	4	2	4	3.2	3	3	3	3	2
1692	3	3	3	3	3	3	3	3	3	3	3	2	2.8	3	4	3	3	2	4	3.16667	3	5	4	2	3	4	3.5	3.15556	1	2	1	1	1	1	1	1	2	1.22222	2	1	2	3	1	1.8	1	1	2	3	1
1693	2	2	2	3	2	3	2.33333	5	3	3	1	3	3	4	3	3	3	2	3	3	3	4	3	3	5	3	3.5	3.16667	2	1	1	1	2	2	4	2	2	1.88889	3	3	2	5	4	3.4	2	1	2	1	1
1694	5	3	3	5	3	3	3.66667	2	2	3	2	3	2.4	5	2	3	5	2	4	3.5	4	5	5	4	5	5	4.66667	3.52222	3	4	5	3	5	5	5	3	5	4.22222	5	3	4	3	3	3.6	3	5	5	4	4
1695	2	3	3	2	4	2	2.66667	3	3	2	4	2	2.8	2	1	2	3	2	3	2.16667	2	1	2	2	3	2	2	2.32222	3	5	3	3	3	3	2	3	4	3.22222	2	2	3	2	2	2.2	1	1	1	1	2
1696	3	3	3	3	3	3	3	3	3	2	2	3	2.6	5	5	2	3	3	4	3.66667	2	3	4	4	2	4	3.16667	3.14444	2	2	3	2	2	1	2	1	1	1.77778	2	3	2	1	2	2	3	2	3	2	3
1697	5	5	3	3	3	3	3.66667	2	1	1	1	1	1.2	5	5	3	3	5	5	4.33333	3	1	5	3	1	4	2.83333	2.78889	3	2	2	4	2	2	3	1	2	2.33333	3	4	3	3	2	3	4	3	3	3	3
1698	2	4	3	3	3	4	3.16667	1	1	1	1	1	1	5	3	3	5	3	3	3.66667	1	4	4	3	2	4	3	2.55556	2	2	2	1	1	2	2	1	2	1.66667	5	3	3	3	2	3.2	1	2	1	1	2
1699	1	2	2	1	3	1	1.66667	2	2	1	3	3	2.2	2	1	1	2	2	1	1.5	1	1	3	2	1	1	1.5	1.73333	1	1	2	1	1	1	1	1	1	1.11111	3	1	1	1	1	1.4	1	1	1	2	2
1700	2	3	3	2	3	3	2.66667	1	1	1	1	1	1	3	1	1	3	2	3	2.16667	1	2	3	2	2	4	2.33333	1.83333	3	3	3	5	4	4	4	3	3	3.55556	3	3	2	2	1	2.2	4	5	3	5	5
1701	1	1	1	2	1	1	1.16667	3	2	2	3	3	2.6	2	3	2	3	2	1	2.16667	3	4	5	2	4	3	3.5	2.75556	1	1	1	1	2	1	2	2	1	1.33333	3	1	2	3	4	2.6	1	2	2	2	1
1702	1	2	3	1	2	1	1.66667	3	3	2	3	4	3	1	2	1	1	1	4	1.66667	2	3	4	2	3	3	2.83333	2.5	1	1	2	1	2	1	2	2	1	1.44444	1	1	1	1	1	1	1	1	2	1	1
1703	1	3	3	2	3	2	2.33333	2	1	1	1	1	1.2	1	2	1	1	1	1	1.16667	1	3	1	1	1	2	1.5	1.28889	1	1	1	1	2	1	1	1	2	1.22222	5	3	3	2	2	3	1	1	1	2	3
1704	1	2	2	1	1	2	1.5	3	3	3	5	2	3.2	3	2	3	1	2	3	2.33333	1	2	3	2	3	1	2	2.51111	3	2	3	2	2	2	2	3	2	2.33333	2	2	2	3	5	2.8	2	3	2	3	2
1705	2	2	1	2	1	2	1.66667	2	1	3	1	1	1.6	3	4	2	3	2	1	2.5	2	2	1	1	2	4	2	2.03333	1	1	2	1	2	2	1	2	1	1.44444	2	2	1	1	2	1.6	2	3	1	1	1
1706	1	2	1	2	2	2	1.66667	2	2	1	1	2	1.6	4	3	5	5	4	4	4.16667	1	3	5	2	2	2	2.5	2.75556	1	2	4	2	2	2	3	2	3	2.33333	2	2	2	3	4	2.6	2	3	2	3	3
1707	4	3	4	3	3	4	3.5	3	3	3	5	4	3.6	3	2	2	5	3	2	2.83333	5	4	5	3	5	5	4.5	3.64444	2	2	2	3	2	2	2	1	3	2.11111	4	2	2	3	3	2.8	2	1	1	1	1
1708	2	2	2	2	2	2	2	2	3	3	3	1	2.4	1	1	1	1	1	2	1.16667	3	1	2	2	2	2	2	1.85556	3	2	2	3	3	1	2	1	3	2.22222	5	3	4	3	5	4	1	2	3	1	2
1709	3	4	3	3	3	3	3.16667	4	3	3	3	3	3.2	3	3	5	3	3	4	3.5	4	3	3	4	5	5	4	3.56667	3	4	4	5	3	4	4	3	4	3.77778	3	3	4	4	3	3.4	4	4	2	3	4
1710	4	5	5	5	4	3	4.33333	2	3	3	3	2	2.6	5	1	3	2	2	1	2.33333	2	4	4	3	2	3	3	2.64444	2	2	2	2	2	1	2	2	3	2	1	1	2	2	2	1.6	3	3	3	3	3
1711	1	1	1	1	1	2	1.16667	2	3	2	2	3	2.4	3	1	2	2	2	2	2	1	1	1	2	1	1	1.16667	1.85556	1	1	1	1	1	2	1	2	1	1.22222	1	1	2	1	1	1.2	2	1	2	1	1
1712	2	2	2	1	1	1	1.5	3	5	3	5	5	4.2	4	3	2	3	5	2	3.16667	1	2	2	1	1	3	1.66667	3.01111	2	3	2	3	2	1	3	1	2	2.11111	5	5	3	3	2	3.6	1	2	2	3	3
1713	3	4	3	3	4	2	3.16667	2	1	1	1	2	1.4	1	1	1	2	1	3	1.5	1	3	2	1	2	1	1.66667	1.52222	2	3	2	2	2	3	2	3	2	2.33333	2	1	1	3	2	1.8	2	1	2	1	1
1714	2	1	1	1	2	1	1.33333	1	1	2	1	2	1.4	2	2	2	2	2	1	1.83333	1	2	1	1	3	2	1.66667	1.63333	1	1	1	1	1	1	1	1	1	1	2	1	2	2	3	2	2	1	2	1	2
1715	1	2	3	2	2	2	2	1	2	2	2	2	1.8	3	4	4	5	2	3	3.5	3	1	3	2	2	2	2.16667	2.48889	2	2	1	2	2	1	1	1	3	1.66667	2	2	2	1	2	1.8	1	1	1	1	1
1716	4	2	3	3	3	4	3.16667	1	1	1	2	1	1.2	5	5	3	3	3	5	4	3	4	4	5	5	4	4.16667	3.12222	5	4	4	3	3	4	3	4	4	3.77778	3	3	4	5	5	4	2	4	2	3	3
1717	4	4	5	5	3	4	4.16667	4	3	4	3	4	3.6	5	5	4	5	3	3	4.16667	3	5	5	5	5	4	4.5	4.08889	4	4	4	4	3	5	3	5	5	4.11111	3	3	3	3	2	2.8	5	3	2	3	3
1718	2	1	3	2	1	2	1.83333	2	1	2	3	2	2	2	1	2	2	3	2	2	1	3	2	1	1	1	1.5	1.83333	1	1	1	1	1	1	1	1	1	1	2	2	2	3	2	2.2	1	2	1	1	2
1719	1	2	1	1	1	1	1.16667	2	3	2	2	2	2.2	1	1	2	2	1	1	1.33333	1	1	2	1	1	1	1.16667	1.56667	2	1	2	3	2	2	2	2	2	2	1	2	2	3	2	2	2	2	3	3	3
1720	1	3	2	2	2	3	2.16667	3	3	1	2	2	2.2	1	1	2	1	3	2	1.66667	1	1	2	2	2	2	1.66667	1.84444	2	2	2	2	2	2	1	2	1	1.77778	3	2	3	3	2	2.6	2	2	1	1	2
1721	5	3	2	3	3	2	3	2	2	2	1	2	1.8	2	2	2	2	1	2	1.83333	1	2	2	2	1	3	1.83333	1.82222	3	3	3	2	2	2	2	2	3	2.44444	5	2	3	2	3	3	5	3	4	3	3
1722	2	2	2	1	2	1	1.66667	3	3	3	5	5	3.8	3	3	4	3	2	5	3.33333	4	5	5	4	4	2	4	3.71111	3	3	4	4	3	4	4	4	4	3.66667	2	2	2	2	2	2	3	5	3	3	4
1723	2	3	3	2	3	3	2.66667	4	3	3	4	4	3.6	5	3	5	4	5	4	4.33333	3	3	3	2	5	5	3.5	3.81111	3	3	3	4	2	2	3	2	4	2.88889	3	5	4	3	5	4	3	3	3	2	3
1724	1	3	2	2	2	3	2.16667	2	1	1	1	2	1.4	1	2	2	1	2	1	1.5	1	1	1	1	1	1	1	1.3	4	2	4	2	4	3	3	2	4	3.11111	2	3	3	3	4	3	5	5	3	5	3
1725	2	5	2	1	3	3	2.66667	2	3	2	2	1	2	5	2	3	4	3	5	3.66667	2	4	5	3	5	5	4	3.22222	2	2	1	1	3	3	2	3	2	2.11111	2	3	2	2	2	2.2	1	1	1	2	1
1726	4	5	2	5	3	3	3.66667	2	3	3	3	4	3	2	1	3	3	3	2	2.33333	3	3	3	2	3	3	2.83333	2.72222	2	2	2	3	2	2	3	2	2	2.22222	2	1	2	3	2	2	3	3	3	3	3
1727	2	3	3	2	3	3	2.66667	4	5	2	5	4	4	3	2	3	3	3	3	2.83333	2	1	2	2	1	5	2.16667	3	2	2	1	1	2	2	2	2	1	1.66667	3	4	3	2	1	2.6	2	2	3	2	3
1728	5	2	3	2	2	2	2.66667	2	2	3	2	2	2.2	3	3	3	3	3	4	3.16667	4	3	3	2	3	2	2.83333	2.73333	5	4	5	5	4	3	3	2	4	3.88889	5	3	4	3	3	3.6	5	4	3	3	3
1729	1	1	1	1	2	1	1.16667	1	1	1	1	1	1	2	2	2	3	1	2	2	1	1	2	1	1	1	1.16667	1.38889	2	3	1	2	3	2	2	2	2	2.11111	1	2	1	1	1	1.2	2	1	2	1	1
1730	4	3	3	5	5	4	4	2	2	1	1	1	1.4	1	2	2	2	2	1	1.66667	1	1	2	2	1	3	1.66667	1.57778	2	2	1	2	3	2	2	2	1	1.88889	4	2	1	1	1	1.8	2	2	3	2	4
1731	2	5	3	3	3	2	3	3	3	2	2	2	2.4	1	1	2	1	2	1	1.33333	2	2	3	3	3	4	2.83333	2.18889	3	5	2	5	4	3	3	2	3	3.33333	5	3	4	3	5	4	4	3	5	4	5
1732	2	2	1	2	3	2	2	2	2	3	2	1	2	4	3	4	3	2	4	3.33333	1	2	3	2	4	2	2.33333	2.55556	4	5	4	5	5	5	5	4	3	4.44444	2	3	3	3	1	2.4	3	3	4	3	3
1733	3	5	3	2	4	2	3.16667	2	1	2	1	1	1.4	1	1	1	2	1	2	1.33333	2	2	2	1	3	2	2	1.57778	1	2	2	1	1	2	1	1	2	1.44444	1	1	1	1	1	1	1	1	2	2	2
1734	1	3	2	3	2	3	2.33333	1	1	2	1	1	1.2	3	4	3	3	3	3	3.16667	3	4	3	5	4	2	3.5	2.62222	4	5	5	5	4	4	3	4	5	4.33333	2	2	2	2	2	2	3	5	2	2	2
1735	1	3	1	2	1	1	1.5	3	2	3	2	3	2.6	2	2	2	2	3	4	2.5	2	2	3	2	2	1	2	2.36667	2	2	1	1	2	2	2	2	2	1.77778	3	3	5	3	4	3.6	1	2	1	1	3
1736	2	3	2	2	2	2	2.16667	2	2	3	2	3	2.4	4	4	5	3	3	5	4	3	4	5	3	5	3	3.83333	3.41111	2	2	3	2	2	3	1	2	3	2.22222	2	2	3	2	2	2.2	2	3	3	5	4
1737	1	1	1	2	1	2	1.33333	1	1	1	1	2	1.2	2	1	2	1	1	1	1.33333	1	1	2	1	1	3	1.5	1.34444	1	1	1	1	2	1	2	1	1	1.22222	1	2	2	1	1	1.4	1	2	1	1	1
1738	1	1	1	2	2	2	1.5	2	1	2	2	2	1.8	5	1	2	5	3	4	3.33333	1	2	2	3	2	2	2	2.37778	3	3	3	2	2	5	2	1	3	2.66667	1	1	1	1	1	1	2	1	2	3	2
1739	1	2	1	1	2	2	1.5	2	1	1	1	2	1.4	1	2	2	3	2	1	1.83333	1	1	2	2	1	1	1.33333	1.52222	2	2	2	2	2	3	3	3	3	2.44444	2	1	1	2	2	1.6	5	4	3	3	3
1740	3	5	4	3	5	3	3.83333	3	4	5	2	5	3.8	3	4	5	3	3	4	3.66667	1	2	2	3	2	1	1.83333	3.1	5	4	4	3	5	5	3	3	3	3.88889	3	2	3	2	3	2.6	2	2	3	3	2
1741	4	4	3	3	3	3	3.33333	5	3	3	5	4	4	3	3	5	3	2	4	3.33333	5	4	5	4	4	5	4.5	3.94444	2	1	1	1	2	1	1	2	3	1.55556	2	2	2	2	2	2	1	2	3	2	1
1742	2	2	1	2	2	1	1.66667	2	2	1	2	2	1.8	2	2	2	2	2	1	1.83333	1	2	1	3	2	2	1.83333	1.82222	2	3	2	4	3	3	3	3	2	2.77778	2	3	4	4	2	3	2	2	2	3	2
1743	3	3	4	3	3	4	3.33333	3	2	3	3	1	2.4	2	2	2	3	5	3	2.83333	4	4	2	2	3	4	3.16667	2.8	4	4	5	4	3	4	4	3	4	3.88889	3	3	4	3	3	3.2	5	4	4	3	3
1744	1	2	1	2	2	1	1.5	2	2	2	1	3	2	2	1	2	3	2	2	2	2	3	2	2	4	2	2.5	2.16667	5	4	5	4	3	1	3	4	4	3.66667	3	5	4	5	4	4.2	2	2	2	1	3
1745	4	4	4	5	3	4	4	3	5	4	3	5	4	2	3	2	3	3	3	2.66667	1	1	1	1	1	2	1.16667	2.61111	4	2	3	3	2	3	3	5	4	3.22222	4	4	4	3	2	3.4	3	4	3	3	3
1746	1	2	1	2	1	1	1.33333	2	2	1	1	2	1.6	2	1	2	1	1	2	1.5	1	2	2	2	2	1	1.66667	1.58889	1	1	1	1	1	1	1	1	1	1	1	2	1	1	2	1.4	1	1	1	1	1
1747	3	3	3	3	3	3	3	5	3	3	4	3	3.6	5	5	2	3	3	3	3.5	2	3	3	3	3	3	2.83333	3.31111	3	2	3	2	2	2	3	2	4	2.55556	3	2	2	2	1	2	5	3	2	3	3
1748	1	2	3	3	5	4	3	3	3	2	2	2	2.4	5	3	4	3	5	2	3.66667	3	3	4	4	4	4	3.66667	3.24444	3	5	4	5	4	5	4	4	4	4.22222	3	5	4	5	5	4.4	2	3	3	3	3
1749	1	1	1	2	1	1	1.16667	1	2	1	1	1	1.2	2	1	1	1	1	2	1.33333	1	2	2	1	2	2	1.66667	1.4	1	1	1	1	2	2	1	1	1	1.22222	2	2	1	2	1	1.6	1	1	2	1	1
1750	1	1	1	2	1	1	1.16667	1	1	1	1	1	1	2	2	2	1	1	1	1.5	1	1	3	2	1	2	1.66667	1.38889	5	4	5	4	5	3	2	4	5	4.11111	3	3	2	2	3	2.6	2	2	3	1	3
1751	1	1	3	2	1	2	1.66667	2	2	1	1	1	1.4	1	1	1	2	1	1	1.16667	2	3	2	3	4	3	2.83333	1.8	2	3	2	2	1	1	4	1	2	2	2	1	1	3	1	1.6	2	3	3	2	3
1752	5	3	3	2	3	3	3.16667	3	2	3	4	1	2.6	3	1	3	2	2	3	2.33333	1	2	3	3	2	2	2.16667	2.36667	3	3	4	4	5	5	3	3	4	3.77778	2	2	3	3	2	2.4	2	3	2	3	3
1753	1	1	1	3	1	2	1.5	3	2	2	2	2	2.2	3	1	3	2	2	2	2.16667	1	2	3	3	3	2	2.33333	2.23333	1	2	1	1	2	2	1	1	2	1.44444	3	1	2	2	1	1.8	1	1	1	1	1
1754	3	3	3	2	2	2	2.5	4	3	5	3	3	3.6	1	1	2	2	1	1	1.33333	1	1	1	1	2	2	1.33333	2.08889	1	2	1	2	2	2	1	2	2	1.66667	2	2	2	3	2	2.2	4	3	3	3	2
1755	4	3	2	2	3	4	3	4	3	4	5	3	3.8	5	3	4	5	5	3	4.16667	5	4	5	3	4	4	4.16667	4.04444	3	4	2	4	3	5	4	3	5	3.66667	2	2	2	2	3	2.2	3	5	3	3	3
1756	4	3	5	4	2	3	3.5	1	1	1	2	2	1.4	2	2	2	3	3	2	2.33333	1	1	3	1	1	1	1.33333	1.68889	4	3	4	3	4	4	4	4	4	3.77778	3	4	3	2	2	2.8	3	2	3	2	2
1757	4	5	3	3	3	3	3.5	3	5	3	3	5	3.8	3	2	2	2	3	1	2.16667	4	3	4	5	5	5	4.33333	3.43333	3	4	5	3	3	4	3	5	3	3.66667	2	3	2	2	2	2.2	3	3	3	4	3
1758	3	2	3	2	2	2	2.33333	2	2	3	3	3	2.6	4	5	3	4	4	3	3.83333	4	4	5	3	5	4	4.16667	3.53333	4	3	2	3	3	5	4	4	4	3.55556	3	5	3	3	3	3.4	5	5	4	3	2
1759	2	5	4	2	3	3	3.16667	4	3	3	4	5	3.8	3	2	5	3	4	4	3.5	5	4	5	4	3	3	4	3.76667	3	3	3	4	2	1	4	2	2	2.66667	4	4	5	2	5	4	3	3	2	2	1
1760	1	2	2	2	2	2	1.83333	2	2	3	2	3	2.4	3	4	2	3	3	3	3	3	4	5	5	5	3	4.16667	3.18889	4	3	3	3	5	3	3	4	2	3.33333	4	5	3	2	2	3.2	1	3	1	2	2
1761	2	2	2	2	1	2	1.83333	3	3	5	3	3	3.4	4	5	3	5	3	5	4.16667	3	4	3	5	5	4	4	3.85556	1	1	1	2	1	1	2	1	2	1.33333	3	1	2	2	2	2	1	2	2	1	1
1762	1	1	1	2	1	2	1.33333	3	2	2	2	2	2.2	4	3	3	3	3	5	3.5	5	5	5	5	3	3	4.33333	3.34444	2	2	3	3	1	3	3	1	1	2.11111	2	1	2	3	3	2.2	2	2	2	2	3
1763	4	5	5	3	2	4	3.83333	1	1	1	1	1	1	3	3	3	3	3	4	3.16667	3	3	2	2	2	2	2.33333	2.16667	2	2	1	2	2	1	1	2	2	1.66667	3	2	3	4	3	3	2	1	2	2	2
1764	1	2	1	1	2	1	1.33333	3	3	3	3	1	2.6	3	2	3	3	2	3	2.66667	1	4	4	3	4	4	3.33333	2.86667	2	2	3	2	3	1	2	1	2	2	5	3	4	5	3	4	4	3	3	3	4
1765	1	1	1	1	1	1	1	1	1	1	1	1	1	2	1	1	2	1	2	1.5	1	1	2	1	1	1	1.16667	1.22222	1	1	2	2	1	2	1	1	2	1.44444	2	2	2	1	2	1.8	2	1	1	1	1
1766	1	2	2	2	2	2	1.83333	1	2	1	1	1	1.2	2	1	1	2	2	1	1.5	1	1	2	1	1	2	1.33333	1.34444	3	3	4	2	4	4	4	3	4	3.44444	1	1	1	1	1	1	2	2	2	1	3
1767	3	3	3	3	2	3	2.83333	3	2	3	2	3	2.6	4	3	2	4	1	2	2.66667	4	4	4	5	4	3	4	3.08889	1	1	1	1	1	1	2	4	2	1.55556	2	1	1	1	1	1.2	1	2	3	3	3
1768	4	2	3	3	5	3	3.33333	1	1	1	2	2	1.4	2	2	3	2	2	2	2.16667	3	5	3	4	3	3	3.5	2.35556	4	3	2	5	4	4	4	4	4	3.77778	2	2	3	1	2	2	3	4	2	4	3
1769	1	2	3	2	2	4	2.33333	3	3	2	4	3	3	2	5	2	5	2	1	2.83333	1	2	3	5	3	2	2.66667	2.83333	3	3	4	4	4	5	2	5	4	3.77778	2	1	3	3	1	2	1	1	2	1	1
1770	1	2	1	1	1	1	1.16667	3	3	3	3	5	3.4	2	1	2	2	2	3	2	2	1	3	2	2	2	2	2.46667	3	3	4	2	4	3	3	4	2	3.11111	3	1	2	3	2	2.2	4	3	3	3	3
1771	1	1	1	1	2	1	1.16667	4	2	4	5	4	3.8	5	5	3	4	3	4	4	3	4	3	3	4	4	3.5	3.76667	3	4	3	5	4	5	4	4	4	4	5	3	4	3	5	4	1	1	2	2	1
1772	1	3	2	2	2	1	1.83333	3	3	3	3	3	3	5	4	2	2	2	3	3	2	5	5	4	5	3	4	3.33333	3	3	2	2	3	4	2	2	3	2.66667	2	3	2	2	2	2.2	2	2	4	3	3
1773	3	3	2	3	3	1	2.5	3	4	4	3	4	3.6	3	3	4	4	4	2	3.33333	4	4	4	4	4	4	4	3.64444	4	4	3	4	2	4	5	4	4	3.77778	3	3	4	4	4	3.6	3	4	4	5	5
1774	3	4	5	2	3	2	3.16667	4	2	3	3	3	3	3	2	3	3	3	3	2.83333	3	5	4	5	4	4	4.16667	3.33333	2	3	4	4	3	1	3	3	2	2.77778	5	3	3	2	3	3.2	4	4	3	3	5
1775	4	2	3	3	3	2	2.83333	5	3	5	3	4	4	3	5	5	3	3	2	3.5	1	3	2	4	2	3	2.5	3.33333	4	3	3	2	3	3	3	4	3	3.11111	3	3	5	3	5	3.8	5	3	3	3	4
1776	3	3	5	3	3	4	3.5	3	3	3	5	3	3.4	3	2	4	3	3	3	3	1	5	3	2	2	3	2.66667	3.02222	2	2	3	2	2	2	4	4	1	2.44444	3	2	2	1	2	2	1	2	1	2	1
1777	1	2	2	2	1	1	1.5	2	1	1	2	1	1.4	5	5	2	3	2	3	3.33333	3	2	4	3	2	4	3	2.57778	2	1	1	1	2	2	2	2	3	1.77778	3	3	1	2	2	2.2	2	2	3	1	3
1778	3	1	1	2	1	1	1.5	3	2	1	1	1	1.6	1	2	2	3	2	2	2	1	1	1	1	1	2	1.16667	1.58889	5	4	3	5	3	5	4	5	4	4.22222	5	5	3	3	2	3.6	4	2	2	3	3
1779	1	1	1	1	1	1	1	2	2	1	1	2	1.6	1	1	1	2	2	1	1.33333	1	3	3	2	2	1	2	1.64444	3	2	2	1	2	3	1	2	2	2	2	1	3	3	3	2.4	3	4	1	2	3
1780	2	1	1	2	2	1	1.5	2	3	3	3	1	2.4	3	1	3	1	1	1	1.66667	1	2	2	1	2	2	1.66667	1.91111	2	1	2	1	1	1	2	1	2	1.44444	3	3	2	2	2	2.4	1	2	2	1	1
1781	4	2	2	2	1	4	2.5	2	2	2	1	2	1.8	2	2	2	1	2	2	1.83333	1	1	5	4	2	3	2.66667	2.1	2	2	1	2	2	2	1	2	2	1.77778	3	4	3	3	2	3	1	2	3	1	3
1782	2	3	3	3	3	3	2.83333	5	3	4	2	3	3.4	3	3	3	3	3	3	3	5	4	3	3	5	4	4	3.46667	3	3	3	3	2	3	4	5	3	3.22222	3	3	3	3	4	3.2	4	3	3	3	5
1783	4	2	2	2	2	2	2.33333	1	1	1	2	2	1.4	2	3	2	3	2	2	2.33333	1	1	2	1	1	1	1.16667	1.63333	2	2	3	5	5	3	3	3	4	3.33333	2	1	2	1	2	1.6	3	4	3	4	3
1784	4	3	5	4	2	3	3.5	2	3	1	2	2	2	2	1	3	2	3	3	2.33333	1	2	2	1	1	1	1.33333	1.88889	1	2	1	1	1	1	1	2	2	1.33333	2	1	1	1	2	1.4	2	2	1	1	1
1785	1	1	1	1	3	2	1.5	1	2	1	2	1	1.4	1	1	2	1	2	1	1.33333	3	3	3	3	2	2	2.66667	1.8	1	1	2	1	1	1	1	2	2	1.33333	2	3	2	3	2	2.4	2	5	3	3	3
1786	1	3	2	2	1	1	1.66667	5	3	5	5	5	4.6	3	4	5	5	4	2	3.83333	5	4	5	5	4	3	4.33333	4.25556	3	3	5	5	3	3	2	4	3	3.44444	4	3	4	3	5	3.8	5	4	3	3	5
1787	3	3	4	3	3	2	3	2	2	1	2	2	1.8	2	1	2	2	2	3	2	1	2	2	1	2	1	1.5	1.76667	2	2	3	2	4	2	2	1	2	2.22222	3	3	3	3	3	3	1	2	3	2	2
1788	1	2	2	2	2	3	2	2	3	1	2	3	2.2	1	3	2	3	1	2	2	2	3	2	2	2	3	2.33333	2.17778	2	3	5	4	4	3	3	3	4	3.44444	3	3	3	2	2	2.6	3	2	3	2	2
1789	2	2	2	2	1	2	1.83333	1	1	1	1	2	1.2	2	3	3	3	3	2	2.66667	1	4	2	1	4	3	2.5	2.12222	3	3	2	3	2	2	2	1	1	2.11111	1	1	1	1	1	1	1	2	1	3	1
1790	2	3	5	4	4	4	3.66667	3	3	3	3	2	2.8	2	1	1	2	1	2	1.5	1	1	3	2	2	2	1.83333	2.04444	2	1	2	3	1	1	2	2	2	1.77778	2	2	2	3	2	2.2	3	2	3	3	3
1791	5	5	3	3	2	4	3.66667	3	3	4	3	1	2.8	3	5	2	4	3	5	3.66667	1	2	2	2	3	3	2.16667	2.87778	3	3	4	3	2	3	3	3	2	2.88889	2	1	2	2	3	2	3	2	3	4	2
1792	2	2	4	3	3	4	3	1	2	1	1	1	1.2	2	1	2	2	1	1	1.5	1	2	2	1	1	3	1.66667	1.45556	2	1	3	1	1	2	3	1	2	1.77778	1	2	2	1	1	1.4	2	3	1	2	1
1793	1	2	1	2	2	3	1.83333	5	5	5	3	5	4.6	3	3	5	3	3	3	3.33333	3	3	3	3	5	5	3.66667	3.86667	1	2	1	1	2	1	2	2	2	1.55556	4	3	2	2	2	2.6	2	3	3	2	3
1794	4	3	3	3	1	3	2.83333	2	2	1	2	2	1.8	1	1	1	1	1	1	1	1	2	2	1	2	3	1.83333	1.54444	2	2	2	2	2	3	1	2	1	1.88889	3	2	2	2	2	2.2	3	2	1	2	2
1795	1	2	2	3	1	1	1.66667	2	2	3	2	3	2.4	2	1	2	2	1	2	1.66667	1	2	2	1	1	1	1.33333	1.8	3	2	2	3	3	5	3	3	3	3	4	5	4	5	5	4.6	4	3	4	5	3
1796	4	2	2	2	3	2	2.5	2	2	1	3	2	2	2	1	2	1	2	3	1.83333	1	1	2	2	2	1	1.5	1.77778	3	3	3	3	2	3	2	3	2	2.66667	4	2	4	3	2	3	2	2	3	2	2
1797	4	5	3	3	3	4	3.66667	2	3	2	4	3	2.8	5	5	4	3	3	4	4	1	1	1	2	1	2	1.33333	2.71111	2	4	3	5	5	5	4	2	4	3.77778	2	5	4	3	5	3.8	2	2	2	2	2
1798	3	3	3	2	4	2	2.83333	3	3	3	2	4	3	4	3	4	3	3	4	3.5	3	4	5	4	4	3	3.83333	3.44444	2	2	3	2	2	2	1	2	2	2	2	1	2	2	1	1.6	3	2	2	2	2
1799	4	3	4	2	3	4	3.33333	3	3	3	3	4	3.2	1	1	2	1	1	2	1.33333	5	4	5	5	4	2	4.16667	2.9	2	3	2	1	3	2	2	1	2	2	2	2	2	2	2	2	3	3	3	3	3
1800	1	2	2	3	2	2	2	3	3	3	5	3	3.4	5	3	4	3	5	4	4	3	4	4	3	4	5	3.83333	3.74444	5	3	4	5	3	4	3	5	5	4.11111	5	3	4	4	3	3.8	2	3	3	2	2
1801	2	2	2	2	2	2	2	3	3	3	3	4	3.2	2	3	2	2	2	2	2.16667	1	2	2	1	1	2	1.5	2.28889	4	4	4	3	2	5	3	1	2	3.11111	3	3	2	3	2	2.6	1	1	1	2	1
1802	2	3	2	2	2	2	2.16667	3	3	3	5	3	3.4	2	3	2	2	2	3	2.33333	3	3	4	4	4	4	3.66667	3.13333	3	1	2	2	2	2	2	2	1	1.88889	2	2	3	1	2	2	3	2	2	2	2
1803	4	3	4	5	3	3	3.66667	3	3	3	3	3	3	2	1	2	5	3	3	2.66667	2	5	2	2	3	2	2.66667	2.77778	4	3	5	4	3	5	5	4	4	4.11111	5	3	3	5	3	3.8	3	3	3	3	3
1804	2	1	3	2	1	1	1.66667	3	3	2	2	2	2.4	5	2	5	5	3	3	3.83333	4	3	4	5	4	4	4	3.41111	4	3	3	3	2	3	3	3	4	3.11111	3	2	4	5	4	3.6	3	3	3	3	3
1805	4	4	4	2	4	2	3.33333	3	2	2	1	1	1.8	3	1	1	2	2	3	2	4	2	5	5	3	4	3.83333	2.54444	3	3	2	2	2	3	2	4	2	2.55556	2	2	2	1	2	1.8	2	2	2	3	3
1806	2	2	2	2	2	3	2.16667	3	2	2	2	3	2.4	2	2	3	3	1	2	2.16667	4	4	2	1	4	2	2.83333	2.46667	2	1	3	4	3	3	1	2	2	2.33333	1	2	1	1	1	1.2	1	2	2	2	1
1807	5	2	4	3	3	4	3.5	5	3	3	3	2	3.2	2	2	1	1	3	2	1.83333	1	3	4	1	2	2	2.16667	2.4	2	1	3	1	1	2	2	3	2	1.88889	2	2	3	2	3	2.4	1	1	2	1	1
1808	2	3	2	1	2	2	2	3	3	5	2	3	3.2	5	2	2	3	3	5	3.33333	3	4	3	4	3	3	3.33333	3.28889	2	2	2	2	1	2	1	2	2	1.77778	2	1	2	1	1	1.4	2	1	2	2	1
1809	2	4	3	5	2	4	3.33333	1	1	1	1	1	1	2	2	2	3	2	2	2.16667	1	2	2	2	2	1	1.66667	1.61111	2	2	2	2	1	1	2	2	1	1.66667	2	1	1	2	1	1.4	2	2	1	2	2
1810	2	3	3	3	2	4	2.83333	1	2	1	1	1	1.2	2	1	1	2	3	1	1.66667	1	3	2	1	2	3	2	1.62222	3	2	2	1	3	1	4	2	2	2.22222	3	2	3	2	1	2.2	2	2	2	2	2
1811	3	3	4	3	5	3	3.5	3	3	3	2	4	3	3	2	3	4	3	2	2.83333	4	4	5	5	5	5	4.66667	3.5	3	2	3	2	2	3	3	2	1	2.33333	2	1	2	3	2	2	5	3	1	2	2
1812	1	3	3	2	2	2	2.16667	3	2	3	2	2	2.4	3	2	4	2	2	2	2.5	1	2	3	3	1	1	1.83333	2.24444	1	1	2	1	1	1	1	1	2	1.22222	1	1	1	1	2	1.2	1	2	1	2	2
1813	1	5	3	5	5	4	3.83333	3	3	3	2	3	2.8	4	3	2	3	2	4	3	1	2	2	1	2	2	1.66667	2.48889	5	5	3	5	5	4	4	3	2	4	4	5	4	3	3	3.8	1	1	3	2	3
1814	2	4	3	3	5	3	3.33333	5	3	4	3	5	4	4	4	5	5	4	3	4.16667	3	4	4	5	3	5	4	4.05556	3	4	5	5	3	3	2	4	4	3.66667	5	2	5	5	3	4	3	5	3	3	4
1815	2	4	5	3	1	3	3	2	1	1	1	2	1.4	1	2	2	3	3	2	2.16667	2	1	2	2	1	1	1.5	1.68889	3	2	2	4	2	1	2	2	4	2.44444	2	2	4	5	2	3	3	3	3	3	2
1816	3	5	3	3	3	5	3.66667	4	3	4	5	5	4.2	2	4	3	5	3	4	3.5	3	3	5	3	4	4	3.66667	3.78889	3	4	4	4	4	5	4	2	5	3.88889	3	2	4	3	4	3.2	3	3	3	3	3
1817	2	3	2	2	2	3	2.33333	3	4	4	5	5	4.2	3	1	2	2	5	4	2.83333	5	4	4	3	5	4	4.16667	3.73333	2	2	2	4	5	3	2	2	4	2.88889	3	2	3	3	2	2.6	1	3	3	3	3
1818	2	3	3	1	2	2	2.16667	5	4	5	3	5	4.4	3	4	3	3	3	3	3.16667	4	4	3	5	4	4	4	3.85556	4	4	4	4	4	4	5	4	5	4.22222	3	5	4	3	3	3.6	5	4	4	2	4
1819	1	3	2	3	3	2	2.33333	3	2	2	4	4	3	2	3	2	2	2	3	2.33333	2	2	2	2	2	1	1.83333	2.38889	2	3	3	3	3	3	2	1	2	2.44444	5	4	3	3	3	3.6	3	3	3	3	5
1820	5	3	4	3	3	5	3.83333	3	3	3	2	1	2.4	2	1	1	2	2	1	1.5	1	2	2	1	1	3	1.66667	1.85556	1	2	3	2	3	3	2	3	3	2.44444	4	3	3	5	1	3.2	4	2	3	2	2
1821	2	4	3	3	3	4	3.16667	2	3	3	5	5	3.6	5	3	4	5	3	4	4	3	3	3	3	5	4	3.5	3.7	4	5	4	4	4	3	5	5	4	4.22222	5	3	3	2	4	3.4	5	5	3	4	5
1822	3	3	3	3	3	3	3	2	3	3	2	3	2.6	3	3	3	3	3	3	3	3	4	5	4	4	4	4	3.2	5	4	5	2	2	5	4	3	4	3.77778	3	3	3	2	3	2.8	2	2	2	2	2
1823	4	4	5	4	2	4	3.83333	5	2	3	3	4	3.4	4	5	5	3	3	4	4	4	3	4	3	2	4	3.33333	3.57778	5	4	3	4	4	4	4	5	3	4	4	2	3	3	5	3.4	5	3	3	2	3
1824	3	3	2	3	2	4	2.83333	5	5	5	5	5	5	3	3	5	3	3	5	3.66667	3	4	4	4	5	5	4.16667	4.27778	3	3	3	4	4	3	2	3	2	3	4	5	4	2	4	3.8	4	3	3	3	3
1825	4	3	3	3	3	3	3.16667	3	2	3	4	4	3.2	2	2	3	3	2	2	2.33333	3	4	5	3	5	4	4	3.17778	4	4	5	5	2	5	4	4	5	4.22222	3	1	3	3	3	2.6	3	2	5	2	3
1826	1	1	1	2	1	2	1.33333	1	1	1	1	1	1	1	3	2	3	2	1	2	1	3	4	1	2	2	2.16667	1.72222	2	1	1	3	2	1	2	1	2	1.66667	2	3	3	2	2	2.4	2	3	2	3	3
1827	1	1	1	2	2	2	1.5	1	1	1	1	1	1	1	2	2	2	2	1	1.66667	1	1	1	1	1	2	1.16667	1.27778	4	3	5	5	3	4	3	5	4	4	2	1	1	1	1	1.2	2	5	3	3	3
1828	1	1	2	1	2	2	1.5	2	3	2	1	1	1.8	3	2	2	3	2	2	2.33333	1	2	2	2	5	2	2.33333	2.15556	3	4	2	3	2	2	3	3	3	2.77778	5	3	5	5	3	4.2	3	3	3	3	3
1829	2	3	2	3	2	3	2.5	2	2	2	2	1	1.8	2	1	2	2	1	2	1.66667	1	2	1	2	2	2	1.66667	1.71111	1	1	1	1	1	1	1	1	1	1	3	1	1	1	2	1.6	2	2	1	2	1
1830	2	1	1	2	3	1	1.66667	2	3	1	1	3	2	2	1	2	3	3	2	2.16667	1	3	4	2	2	2	2.33333	2.16667	1	1	1	2	2	2	1	2	1	1.44444	2	2	2	2	2	2	3	3	3	3	3
1831	1	3	1	2	2	2	1.83333	3	2	3	5	3	3.2	3	3	3	2	3	3	2.83333	2	3	2	1	2	4	2.33333	2.78889	2	4	3	2	2	2	3	1	4	2.55556	3	3	3	2	2	2.6	3	3	5	3	3
1832	1	3	3	2	2	3	2.33333	1	1	2	2	2	1.6	2	2	2	3	2	1	2	1	3	4	3	3	4	3	2.2	3	4	3	2	2	2	2	2	2	2.44444	3	2	3	4	4	3.2	3	1	3	2	1
1833	5	4	3	3	3	3	3.5	3	2	4	2	3	2.8	5	4	3	5	3	3	3.83333	3	4	4	3	3	2	3.16667	3.26667	4	2	4	5	3	4	3	3	4	3.55556	5	5	3	5	4	4.4	3	3	2	3	3
1834	1	1	1	1	1	1	1	3	3	3	2	3	2.8	3	2	3	3	2	3	2.66667	3	2	2	2	4	5	3	2.82222	2	1	3	4	2	3	3	1	2	2.33333	2	1	1	1	2	1.4	2	2	3	1	3
1835	1	2	2	3	3	2	2.16667	2	3	3	2	2	2.4	3	1	2	1	2	2	1.83333	3	3	2	2	2	2	2.33333	2.18889	4	4	2	3	5	2	2	5	5	3.55556	3	2	3	3	2	2.6	3	3	2	2	2
1836	4	5	5	3	3	5	4.16667	5	5	3	5	3	4.2	4	5	5	4	5	2	4.16667	3	3	5	4	4	3	3.66667	4.01111	3	4	3	5	1	3	4	2	4	3.22222	1	1	1	1	1	1	2	1	3	2	1
1837	3	5	3	2	3	3	3.16667	3	2	2	3	3	2.6	2	3	3	5	5	3	3.5	3	3	4	4	4	4	3.66667	3.25556	2	2	2	1	2	3	1	2	3	2	3	3	3	3	5	3.4	3	2	3	3	2
1838	3	3	2	3	2	1	2.33333	2	2	2	2	2	2	2	2	2	3	2	2	2.16667	2	1	2	2	1	3	1.83333	2	2	2	2	2	2	2	3	2	2	2.11111	2	2	3	3	3	2.6	3	2	4	2	2
1839	1	3	1	1	2	1	1.5	2	1	1	2	2	1.6	1	1	2	1	1	1	1.16667	2	1	2	2	2	2	1.83333	1.53333	2	2	2	2	1	4	3	2	2	2.22222	4	2	4	2	2	2.8	2	2	2	3	3
1840	1	3	3	3	2	2	2.33333	1	2	3	2	2	2	2	3	4	3	2	3	2.83333	1	2	2	2	1	2	1.66667	2.16667	1	1	1	1	1	2	2	1	1	1.22222	2	1	2	2	1	1.6	3	1	1	2	2
1841	4	3	2	3	5	4	3.5	3	3	3	4	3	3.2	2	1	1	1	1	1	1.16667	3	3	5	4	3	4	3.66667	2.67778	3	3	4	3	4	5	4	2	5	3.66667	3	3	3	2	2	2.6	3	3	3	3	4
1842	4	2	4	4	3	3	3.33333	1	1	1	2	2	1.4	4	4	2	3	3	5	3.5	1	4	2	2	2	2	2.16667	2.35556	3	3	3	5	1	3	3	3	3	3	2	2	2	2	1	1.8	1	2	3	1	2
1843	2	5	5	4	5	4	4.16667	3	2	3	2	5	3	5	1	5	3	2	4	3.33333	4	4	5	5	4	4	4.33333	3.55556	3	3	4	3	3	3	3	3	2	3	4	4	4	5	2	3.8	3	2	3	3	2
1844	2	3	3	2	2	2	2.33333	1	1	1	1	1	1	3	3	3	3	2	2	2.66667	3	2	2	3	2	2	2.33333	2	1	1	1	1	2	1	1	1	2	1.22222	3	2	2	2	2	2.2	1	1	1	1	1
1845	4	3	3	2	3	3	3	2	3	3	1	3	2.4	3	4	5	3	3	5	3.83333	4	4	4	3	5	5	4.16667	3.46667	5	2	5	3	5	4	4	2	3	3.66667	3	3	3	2	2	2.6	2	3	2	2	3
1846	1	2	2	2	1	1	1.5	2	3	2	3	2	2.4	2	1	1	2	2	2	1.66667	3	4	5	3	4	2	3.5	2.52222	3	2	2	3	2	2	2	2	3	2.33333	3	3	3	2	2	2.6	2	3	3	3	3
1847	1	2	1	2	2	1	1.5	1	2	1	1	1	1.2	2	1	1	1	1	2	1.33333	1	1	2	2	1	1	1.33333	1.28889	2	2	2	1	2	2	2	3	1	1.88889	2	2	3	2	5	2.8	3	3	3	3	2
1848	3	3	3	3	3	3	3	2	5	3	5	4	3.8	4	3	5	3	4	5	4	5	5	5	2	4	5	4.33333	4.04444	2	3	3	2	3	3	4	2	2	2.66667	3	3	4	3	2	3	3	2	3	5	3
1849	2	2	1	1	3	3	2	1	1	1	1	2	1.2	1	2	2	2	2	3	2	2	3	4	3	3	2	2.83333	2.01111	3	5	5	3	3	3	5	3	4	3.77778	2	2	2	2	1	1.8	2	2	3	2	1
1850	2	5	2	1	3	2	2.5	2	2	2	3	3	2.4	1	1	2	2	2	2	1.66667	1	2	1	1	2	3	1.66667	1.91111	2	2	2	2	2	2	2	2	2	2	3	3	3	3	2	2.8	3	5	3	4	2
1851	3	5	3	5	5	4	4.16667	2	3	3	2	1	2.2	4	3	3	3	2	3	3	4	4	5	4	4	5	4.33333	3.17778	5	3	4	4	4	5	3	2	4	3.77778	2	3	1	1	2	1.8	3	2	3	3	1
1852	2	3	2	2	2	3	2.33333	1	2	2	1	1	1.4	3	2	3	3	4	2	2.83333	3	2	4	5	4	5	3.83333	2.68889	4	4	3	5	3	3	2	3	3	3.33333	5	5	4	5	4	4.6	5	5	3	3	4
1853	1	2	1	2	1	2	1.5	2	2	1	1	1	1.4	2	1	1	2	2	1	1.5	1	2	3	3	3	2	2.33333	1.74444	3	2	2	2	2	2	2	2	5	2.44444	2	1	2	2	1	1.6	3	3	2	1	2
1854	1	3	2	3	3	3	2.5	3	2	2	2	2	2.2	1	5	3	3	1	2	2.5	1	3	3	1	2	2	2	2.23333	1	2	1	2	1	1	2	1	1	1.33333	1	2	2	2	2	1.8	1	1	1	1	1
1855	1	2	2	1	1	2	1.5	2	2	3	2	2	2.2	3	1	2	3	1	3	2.16667	3	1	5	2	2	2	2.5	2.28889	1	2	1	1	1	1	1	1	1	1.11111	1	1	2	1	2	1.4	2	1	3	2	1
1856	1	3	2	4	2	2	2.33333	2	2	3	2	3	2.4	1	1	2	2	1	2	1.5	1	2	3	1	1	2	1.66667	1.85556	1	2	2	3	1	1	1	1	1	1.44444	1	2	2	2	2	1.8	2	3	2	3	3
1857	1	2	2	2	2	2	1.83333	3	2	3	2	3	2.6	5	3	5	4	4	3	4	3	4	4	4	4	5	4	3.53333	5	5	4	4	3	4	4	5	5	4.33333	5	3	5	4	5	4.4	3	5	3	3	4
1858	1	2	1	2	1	2	1.5	1	2	2	1	2	1.6	1	2	2	2	2	1	1.66667	1	2	4	1	2	3	2.16667	1.81111	2	2	1	1	1	3	2	4	1	1.88889	2	1	2	1	1	1.4	1	1	2	1	1
1859	4	4	3	2	4	3	3.33333	2	2	3	1	2	2	3	1	2	2	3	3	2.33333	3	2	2	1	2	2	2	2.11111	5	3	4	3	3	4	4	4	2	3.55556	3	3	3	2	3	2.8	3	3	3	3	1
1860	1	1	1	1	2	1	1.16667	1	2	1	1	2	1.4	2	1	1	1	1	2	1.33333	1	1	2	2	1	3	1.66667	1.46667	2	1	1	2	1	2	1	1	3	1.55556	1	1	2	2	1	1.4	3	2	3	2	1
1861	3	5	3	3	2	4	3.33333	3	3	2	2	4	2.8	5	3	5	3	5	3	4	3	5	4	5	5	4	4.33333	3.71111	3	4	3	5	2	5	4	2	3	3.44444	3	5	4	3	5	4	4	3	3	3	3
1862	2	3	2	3	3	4	2.83333	4	3	3	3	5	3.6	2	1	1	2	2	2	1.66667	4	5	3	2	4	3	3.5	2.92222	5	3	4	3	3	5	3	4	2	3.55556	4	3	4	3	3	3.4	3	3	2	3	3
1863	4	3	4	3	3	4	3.5	1	2	1	1	2	1.4	3	1	2	2	3	1	2	2	4	3	3	3	3	3	2.13333	4	3	3	3	3	5	3	5	2	3.44444	2	5	3	3	2	3	2	3	3	2	3
1864	1	1	2	1	1	2	1.33333	2	1	1	1	1	1.2	3	3	2	3	2	3	2.66667	4	3	3	2	4	5	3.5	2.45556	2	2	1	1	2	1	2	2	1	1.55556	3	2	2	3	2	2.4	3	3	3	3	3
1865	4	5	3	5	3	2	3.66667	2	1	1	2	3	1.8	2	4	2	3	2	2	2.5	1	1	2	1	1	2	1.33333	1.87778	3	3	4	3	3	2	2	3	2	2.77778	3	2	3	2	2	2.4	3	3	5	4	3
1866	1	1	2	2	1	2	1.5	4	2	3	2	4	3	2	4	2	3	2	2	2.5	1	4	3	2	2	3	2.5	2.66667	3	3	3	4	1	3	3	3	4	3	3	3	3	4	2	3	3	4	3	3	4
1867	3	3	3	3	2	3	2.83333	4	3	4	4	4	3.8	1	1	2	1	3	2	1.66667	3	4	4	4	2	4	3.5	2.98889	2	2	2	2	3	2	2	2	1	2	3	2	2	3	1	2.2	3	5	3	3	3
1868	1	2	1	1	2	2	1.5	2	3	1	1	1	1.6	1	2	2	3	2	2	2	1	1	2	2	1	4	1.83333	1.81111	3	2	4	3	2	3	3	2	4	2.88889	3	4	4	5	4	4	5	3	4	3	5
1869	2	5	3	5	3	4	3.66667	5	3	3	3	4	3.6	4	3	2	3	2	2	2.66667	3	2	4	3	2	4	3	3.08889	2	2	1	3	3	3	2	2	4	2.44444	3	3	2	2	2	2.4	2	3	2	2	3
[truncated: 31 more columns]
